# Supplementary material for: Prediction of the P. falciparum Target Space Relevant to Malaria Drug Discovery
Source: PLoS Comput Biol. 2013 Oct 17;9(10):e1003257. doi: 10.1371/journal.pcbi.1003257 (PMC3798273; doi:10.1371/journal.pcbi.1003257)
Supplement: Table S1 — Complete predicted antimalarial target space of 226 P. falciparum proteins and their assigned compounds. (XLSX) [file pcbi.1003257.s002.xlsx]

## Sheet: TOC
table "target space"
gene ID	ID from PlasmoDB (http://plasmodb.org)
target family	KI = kinase; PS = protease; EC = other enzyme; RI = ribosomal protein; TC = transporter/channel; OP = other protein; UC = unknown function
priority class	0 = only inactive compounds assigned (part of the 226 proteins of the predicted druggable genome)
	1 = active compounds assigned (part of the 147 proteins of the predicted relevant target space)
	2 = enriched by active compounds
	3 = biased towards higher affinity predictions for active compounds
	4 = enriched & high affinity biased (39 high priority targets)
actives	number of assigned active compounds
inactives	number of assigned inactive compounds
known ligands	x = an experimentally confirmed ligand exists for this target according to the TDR Targets database (http://tdrtargets.org/)
essential	x = kinases likely to be essential according to Solyakov et al. (PubMed ID: 22127061, http://www.ncbi.nlm.nih.gov/pubmed/22127061)
TDR ranking	rank number according to a prioritization search in the TDR Targets database (http://tdrtargets.org/) version 5
	(see Methods section of the main paper for query weighting scheme)
target name	the target name from PlasmoDB (http://plasmodb.org)
table "predictions"
compound	original compound ID from ChEMBL-NTD
	SJxxxxxxxxx: St. Jude active compounds
	GNF-Pf-xxxx: Novartis active compounds
	TCMDC-xxxxxx: GSK active compounds
	SJxxxxxxxxx-x: St. Jude inactive compounds
pACT	predicted activity in log-units ("A" = active, qualitative prediction)
model	ID of the predicted model
assigned orthologs	P. falciparum orhthologs of the predicted model according to OrthoMCL database version 5 (http://www.orthomcl.org)
table "used drugs"
drug	name of the drug as used in the main article
pACT	predicted activity in log-units ("A" = active, qualitative prediction)
model	ID of the predicted model
assigned ortholog	P. falciparum orhthologs of the predicted model according to OrthoMCL database version 5 (http://www.orthomcl.org)
table "models"
ID	PredictFX model ID (UniProt ID of the ortholog contributing most data to this model)
model	model name

## Sheet: target space
gene ID	target family	priority class	actives	inactives	known ligands	essential	TDR ranking	target name
PFD0830w	EC	4	235	37	x		3	bifunctional dihydrofolate reductase-thymidylate synthase (DHFR-TS)
PFA0480w	EC	4	23	57			180	phenylalanyl-tRNA synthetase, putative
PFI1310w	EC	4	15	1			409	NAD synthase, putative
PFD0305c	EC	4	13	0			112	vacuolar ATP synthase subunit b
PFI0380c	EC	4	9	8	x		2	peptide deformylase (PDF)
PF13_0262	EC	4	3	0			409	lysine-tRNA ligase, putative
PFC0385c	KI	4	207	964		x	341	serine/threonine protein kinase, putative (ARK2)
MAL13P1.279	KI	4	135	4454	x	x	3	protein kinase 5 (PK5)
PFI1685w	KI	4	39	398	x	x	27	cAMP-dependent protein kinase catalytic subunit (PKAc)
PFL2250c	KI	4	38	383	x	x	27	RAC-beta serine/threonine protein kinase (PKB)
PFB0815w	KI	4	23	313		x	409	calcium dependent protein kinase 1 (CDPK1)
PFC0420w	KI	4	23	313		x	143	calcium dependent protein kinase 3 (CDPK3)
PF07_0072	KI	4	23	313			180	calcium dependent protein kinase 4 (CDPK4)
PF13_0211	KI	4	23	313		x	180	calcium dependent protein kinase 5 (CDPK5)
PFF0520w	KI	4	23	313		x	180	calcium-dependent protein kinase (CDPK2)
PF11_0377	KI	4	21	347		x	16	casein kinase 1 (CK1)
PF14_0516	KI	4	21	355		x	710	serine/threonine protein kinase, putative (KIN)
PF14_0346	KI	4	15	302	x	x	69	cGMP-dependent protein kinase (PKG)
PFL1490w	KI	4	3	0			1563	atypical protein kinase, RIO family, putative
PFL1110c	KI	4	3	0			857	cAMP-dependent protein kinase regulatory subunit (PKAr)
PF14_0294	KI	4	3	0			637	mitogen-activated protein kinase 1 (MAP1)
PFA0515w	KI	4	3	0			637	phosphatidylinositol-4-phosphate 5-kinase (PIP5K)
PFB0150c	KI	4	3	0			914	protein kinase, putative
PFC0105w	KI	4	3	0		x	637	serine/threonine protein kinase (SRPK1)
PFL2280w	KI	4	3	0			379	serine/threonine protein kinase, putative
PF11_0488	KI	4	3	0		x	1563	serine/threonine protein kinase, putative
PF10_0084	OP	4	57	1278	x		74	tubulin beta chain
PFI0180w	OP	4	51	1470	x		306	alpha tubulin 1
PFD1050w	OP	4	51	1470			857	alpha tubulin 2
PF14_0076	PS	4	192	38	x		39	plasmepsin I (PMI)
PF14_0077	PS	4	192	38	x		39	plasmepsin II
PF14_0075	PS	4	192	38	x		39	plasmepsin IV (PM4)
PFC0495w	PS	4	192	38	x		86	plasmepsin VI
PF11_0165	PS	4	80	569	x		10	cysteine proteinase falcipain 2a
PF11_0161	PS	4	80	569	x		50	cysteine proteinase falcipain 2b (FP2B)
PF11_0162	PS	4	80	569	x		50	cysteine proteinase falcipain 3
PFE1150w	TC	4	115	456			571	multidrug resistance protein (MDR1)
PF14_0244	TC	4	35	487			637	ABC transporter, (EPP family), putative
PF08_0113	TC	4	10	0			876	vacuolar proton translocating ATPase subunit A, putative
PFF0945c	EC	3	259	10516			379	acyl-CoA synthetase (ACS12)
PFE0795c	EC	3	110	7473			953	protein phosphatase, putative
PFL1500w	EC	3	26	677			180	Rab GTPase 2 (RAB2)
PFI1260c	EC	3	14	538	x		27	histone deacetylase (HDAC1)
PF14_0421	EC	3	13	386			341	apicoplast 1-acyl-sn-glycerol-3-phosphate acyltransferase, putative
PF10_0078	EC	3	12	620			914	histone deacetylase, putative
PF14_0690	EC	3	12	620	x		105	histone deacetylase, putative
PFC0975c	EC	3	11	385	x		3	peptidyl-prolyl cis-trans isomerase (CYP19A)
PF13_0140	EC	3	2	5			112	dihydrofolate synthase/folylpolyglutamate synthase (DHFS-FPGS)
PFL2030w	EC	3	1	0			391	queuine tRNA-ribosyltransferase, putative
PF07_0071	EC	3	1	0			180	queuine tRNA-ribosyltransferase, putative
PFL1370w	KI	3	10	274	x	x	86	NIMA related kinase 1 (NEK1)
PFE0485w	KI	3	6	89			341	phosphatidylinositol 4-kinase
PF07_0029	OP	3	383	7243			593	heat shock protein 90 (HSP90)
PFL1170w	OP	3	25	431			953	polyadenylate-binding protein, putative (PABP)
PFC0770c	OP	3	12	601			2996	kinesin-like protein, putative
PFL1680w	OP	3	1	0			1563	Splicing factor 3B subunit 3, putative (SF3B3)
PF14_0439	PS	3	52	3104	x		3	M17 leucyl aminopeptidase (LAP)
PF08_0087	TC	3	10	765			953	karyopherin alpha (KARalpha)
PFL2325c	UC	3	1	0			3094	conserved protein, unknown function
PFF0180w	EC	2	23	9			571	phenylalanyl-tRNA synthetase subunit, putative
PF14_0520	EC	2	4	1			409	6-phosphogluconate dehydrogenase, decarboxylating, putative
PFF0940c	OP	2	44	141			409	cell division cycle protein 48 homologue, putative
PF11_0250	OP	2	3	0			801	splicing factor, putative
PF10_0272	RI	2	4	0			953	60S ribosomal protein L3, putative
PF07_0079	RI	2	3	0			953	60S ribosomal protein L11a, putative
PF10_0043	RI	2	3	0			953	60S ribosomal protein L13, putative
PFD0770c	RI	2	3	0			953	60S ribosomal protein L15, putative
PF13_0171	RI	2	3	0			953	60S ribosomal protein L23, putative
PF13_0132	RI	2	3	0			1716	60S ribosomal protein L23a, putative
PFC0535w	RI	2	3	0			953	60S ribosomal protein L26, putative
PFE0845c	RI	2	3	0			953	60S ribosomal protein L8, putative
PFE0300c	RI	2	3	0			953	60S ribosomal subunit protein L24-2, putative
PFE0960w	RI	2	3	0			953	mitochondrial ribosomal protein L14 precursor, putative
PF11_0337	RI	2	3	0			953	mitochondrial ribosomal protein L2 precursor
MAL7P1.320	RI	2	3	0			953	ribosomal protein, L37e, putative
PF14_0141	RI	2	3	1			953	60S ribosomal protein L10, putative
PFI0740c	EC	1	40	1169			710	ubiquitin conjugating enzyme, putative
PFE1350c	EC	1	36	320			294	ubiquitin-conjugating enzyme E2 N, putative (UBC13)
PFL1790w	EC	1	21	937			409	ubiquitin-activating enzyme, putative (Uba2)
PFF0160c	EC	1	18	1535	x		10	dihydroorotate dehydrogenase, mitochondrial precursor (DHODH)
PFI0155c	EC	1	13	339			409	Rab GTPase 7 (Rab7)
PF11_0457	EC	1	13	678			953	ubiquitin activating enzyme (E1) subunit Aos1, putative (AOS1)
PF14_0142	EC	1	12	352			53	serine/threonine protein phosphatase (PP1)
PFI1020c	EC	1	12	1031	x		27	inosine-5'-monophosphate dehydrogenase
PFE0555w	EC	1	11	871			876	stearoyl-CoA delta 9 desaturase, putative
MAL8P1.156	EC	1	8	379			341	mannose-6-phosphate isomerase, putative
MAL13P1.274	EC	1	7	40			379	serine/threonine protein phosphatase (PP5)
PF14_0511	EC	1	7	1147			132	glucose-6-phosphate dehydrogenase-6-phosphogluconolactonase (G6PDH)
PFF0730c	EC	1	5	75	x		1	enoyl-acyl carrier reductase (ENR)
PFI1240c	EC	1	5	179			180	prolyl-t-RNA synthase, putative
PFL2275c	EC	1	4	101			53	FK506-binding protein (FKBP)-type peptidyl-prolyl isomerase (FKBP35)
PF08_0034	EC	1	4	249			907	histone acetyltransferase GCN5 (GCN5)
PFC0065c	EC	1	4	436			789	alpha/beta hydrolase, putative
PFB0505c	EC	1	4	639	x		27	beta-ketoacyl-ACP synthase III (KASIII)
PFE0520c	EC	1	3	4	x		27	topoisomerase I
PF11_0483	EC	1	3	6			105	farnesyltransferase beta subunit, putative
PFL2050w	EC	1	3	6			379	protein geranylgeranyltransferase type II, alpha subunit, putative
PF14_0316	EC	1	3	17			143	DNA topoisomerase II, putative
PF14_0737	EC	1	3	234	x		86	lysophospholipase, putative
PF14_0738	EC	1	3	234	x		86	lysophospholipase, putative
PFI1800w	EC	1	3	234			710	lysophospholipase, putative
PF10_0379	EC	1	3	234			379	phospholipase, putative
PF10_0232	EC	1	2	0			3238	chromodomain-helicase-DNA-binding protein 1 homolog, putative (CHD1)
PFB0585w	EC	1	2	0			593	Leu/Phe-tRNA protein transferase, putative
PFI1140w	EC	1	2	1			180	flavodoxin-like protein
PF10_0121	EC	1	2	5			39	hypoxanthine-guanine phosphoribosyltransferase (HGPRT)
PF14_0192	EC	1	2	8	x		3	glutathione reductase (GR)
PFI1170c	EC	1	2	8	x		27	thioredoxin reductase (TRXR)
PFC0250c	EC	1	2	32			409	AP endonuclease (DNA-[apurinic or apyrimidinic site] lyase), putative
PF10_0334	EC	1	1	7	x		27	flavoprotein subunit of succinate dehydrogenase (SDHA)
PF14_0127	EC	1	1	7			112	N-myristoyltransferase (NMT)
PF13_0128	EC	1	1	10	x		15	beta-hydroxyacyl-ACP dehydratase (FabZ)
mal_mito_3	EC	1	1	18			2996	apocytochrome b (cyb)
PF14_0597	EC	1	1	18			637	cytochrome c1 precursor, putative
PFI1245c	EC	1	1	18			180	protein phosphatase-beta
PF14_0248	EC	1	1	18	x		39	ubiquinol-cytochrome c reductase hinge protein, putative
PF14_0373	EC	1	1	18	x		53	ubiquinol-cytochrome c reductase iron-sulfur subunit, putative
PFC0525c	KI	1	93	4164	x	x	27	glycogen synthase kinase 3 (GSK3)
PFF1155w	KI	1	43	873			112	hexokinase (HK)
PF14_0431	KI	1	29	388		x	132	protein serine/threonine kinase-1 (CLK1)
PF11_0096	KI	1	16	74		x	180	casein kinase 2, alpha subunit (CK2alpha)
PF10_0141	KI	1	4	694	x	x	48	MO15-related protein kinase (MRK)
PFB0605w	KI	1	1	1	x		27	protein kinase 7 (PK7)
PF11_0048	KI	1	1	24			180	casein kinase II beta chain (CK2beta1)
PF13_0232	KI	1	1	24			857	casein kinase II beta chain (CK2beta2)
PFF1300w	KI	1	1	39			92	pyruvate kinase (PyrK)
PFL1420w	OP	1	16	979			826	macrophage migration inhibitory factor (MIF)
MAL13P1.343	OP	1	7	309			1767	proteasome regulatory subunit, putative
PF14_0466	OP	1	6	360			1716	Appr-1-p processing domain protein
MAL8P1.76	OP	1	2	4			953	meiotic recombination protein dmc1-like protein
PF11_0087	OP	1	2	4			409	Rad51 homolog (RAD51)
PFC1045c	OP	1	2	4			2415	Rh5 interacting protein (RIPR)
PF14_0280	OP	1	2	23			953	phosphotyrosyl phosphatase activator, putative
PFE1360c	PS	1	12	246			112	methionine aminopeptidase 1a, putative (MetAP1a)
PF10_0150	PS	1	12	246			112	methionine aminopeptidase 1b, putative (MetAP1b)
PFI1570c	PS	1	4	302			112	M18 aspartyl aminopeptidase (M18AAP)
PF14_0327	PS	1	3	110			112	methionine aminopeptidase 2 (MetAP2)
PFI1625c	PS	1	2	18			409	organelle processing peptidase, putative
PF11_0174	PS	1	1	3			135	cathepsin C, homolog,dipeptidyl peptidase 1 (DPAP1)
PFL2290w	PS	1	1	3			287	dipeptidyl peptidase 2, putative (DPAP2)
PFF0700c	RI	1	30	918			953	60S ribosomal protein L19, putative
PF13_0300	TC	1	89	3577			2996	mitochondrial inner membrane translocase, putative
PFL0430w	TC	1	48	1542			1716	tim10 homologue, putative
PF14_0679	TC	1	10	377			936	inorganic anion exchanger, inorganic anion antiporter (SulP)
PFL0495c	TC	1	2	0			637	ABC transporter, (TAP family), putative
MAL8P1.95	UC	1	1	1			1322	conserved Plasmodium protein, unknown function
PF14_0708	UC	1	1	1			2415	probable protein, unknown function
PF07_0059	EC	0		1			180	4-nitrophenylphosphatase (PNPase)
PF13_0229	EC	0		1			341	aconitase
PFC0395w	EC	0		1			409	asparagine synthetase, putative
PF14_0295	EC	0		1			409	ATP-specific succinyl-CoA synthetase beta subunit, putative
PFI1125c	EC	0		1	x		3	beta-ketoacyl-acyl carrier protein reductase (FabG)
PF14_0288	EC	0		1			135	cytochrome c oxidase subunit II precursor, putative
PFL1120c	EC	0		1			111	DNA gyrase subunit A (GyrA)
PFL1915w	EC	0		1	x		26	DNA gyrase subunit B (GyrB)
PF14_0425	EC	0		1	x		16	fructose-bisphosphate aldolase
PFI0925w	EC	0		1	x		74	gamma-glutamylcysteine synthetase (gammaGCS)
MAL13P1.281	EC	0		1			637	glutamate--tRNA ligase, putative
PFI1110w	EC	0		1			112	glutamine synthetase, putative
PFF1395c	EC	0		1			637	glutamyl-tRNA(Gln) amidotransferase subunit B, putative
PF10_0123	EC	0		1	x		27	GMP synthetase (GMPS)
PF13_0141	EC	0		1	x		39	L-lactate dehydrogenase (LDH)
MAL8P1.37	EC	0		1			180	lipoate-protein ligase (LipB)
PFF0895w	EC	0		1			287	malate dehydrogenase (MDH)
PF10_0268	EC	0		1			593	peroxiredoxin (nPrx)
PF11_0051	EC	0		1			409	phenylalanyl-tRNA synthetase beta chain, putative
PF14_0112	EC	0		1			143	plastid replication-repair enzyme (PREX)
PFL1780w	EC	0		1			637	protein-S-isoprenylcysteine O-methyltransferase, putative
PFE0660c	EC	0		1			53	purine nucleoside phosphorylase (PNP)
PF08_0096	EC	0		1			637	RNA helicase, putative
PF11_0097	EC	0		1			341	succinyl-CoA synthetase alpha subunit, putative
MAL13P1.146	EC	0		2			112	AMP deaminase, putative
PFB0200c	EC	0		2			92	aspartate aminotransferase,aspartate transaminase (AspAT)
PFF1105c	EC	0		2			39	chorismate synthase (CS)
PF14_0378	EC	0		2			16	triosephosphate isomerase (TIM)
PF10_0289	EC	0		3	x		24	adenosine deaminase, putative
PF14_0242	EC	0		3			409	arginine methyltransferase 1 (PRMT1)
PF14_0664	EC	0		3	x		81	biotin carboxylase subunit of acetyl CoA carboxylase, putative (ACC1)
PF11_0295	EC	0		3	x		53	geranylgeranyl pyrophosphate synthase, putative (GGPPS)
PFL0630w	EC	0		3	x		53	iron-sulfur subunit of succinate dehydrogenase
PF11_0465	EC	0		4			409	dynamin-like protein (DYN1)
PF10_0368	EC	0		4			409	dynamin-like protein (DYN2)
PFE1050w	EC	0		5			16	S-adenosyl-L-homocysteine hydrolase (SAHH)
PF14_0484	EC	0		6			180	acetyl-CoA acetyltransferase, putative
PF14_0286	EC	0		7			180	glutamate dehydrogenase, putative (GDHb)
PF14_0164	EC	0		7			53	NADP-specific glutamate dehydrogenase (GDHa)
PF08_0095	EC	0		9	x		13	dihydropteroate synthetase (DHPS)
PFC0710w	EC	0		10			4423	inorganic pyrophosphatase, putative
MAL13P1.22	EC	0		12			637	DNA ligase I (LigI)
PF10_0322	EC	0		20	x		10	S-adenosylmethionine decarboxylase/ornithine decarboxylase (AdoMetDC/ODC)
PF11_0139	EC	0		28			180	protein tyrosine phosphatase (PRL)
PF10_0169	EC	0		31			409	phosphomannomutase, putative
PFL0670c	EC	0		49			180	bifunctional aminoacyl-tRNA synthetase, putative
PFD0980w	EC	0		94			72	holo-(acyl-carrier protein) synthase, putative
PFA0455c	EC	0		102			801	fatty acid elongation protein, GNS1/SUR4 family, putative
PFI0980w	EC	0		102			2996	long chain fatty acid elongation enzyme, putative
PF14_0576	EC	0		265			143	ubiquitin carboxyl-terminal hydrolase isozyme L3 (UCHL3)
PFF0775w	KI	0		2			180	pyridoxine kinase (PdxK)
MAL13P1.292	KI	0		2			409	riboflavin kinase / FAD synthase family protein, putative
PFL2465c	KI	0		2			92	thymidylate kinase (TMK)
PFB0520w	KI	0		4		x	409	protein kinase, putative (TKL1)
PFE0150c	KI	0		12			175	4-diphosphocytidyl-2c-methyl-D-erythritol kinase (CMK), putative
PFC0135c	OP	0		1			1563	exportin 1, putative
PFF0905w	OP	0		1			3238	transport protein particle (TRAPP) component, putative
PF13_0142	OP	0		1			953	U6 snRNA-associated Sm-like protein LSm6, putative (LSM6)
PF11_0506	OP	0		2			2253	antigen 332, DBL-like protein (Pf332)
PF10_0374	OP	0		2			1563	gametocyte-specific protein (Pf11-1)
PFF0595c	OP	0		2			2996	leucine-rich repeat protein (LRR6)
PFE0040c	OP	0		2			1563	mature parasite-infected erythrocyte surface antigen,erythrocyte membrane protein 2 (MESA)
MAL13P1.337	OP	0		4			953	suppressor of kinetochore protein 1, putative
PFI0875w	OP	0		12			953	heat shock protein 70 (Hsp70-2)
PF08_0054	OP	0		12			953	heat shock protein 70 (Hsp70)
MAL7P1.228	OP	0		12			na	heat shock protein 70, putative (HSP70-x)
PF14_0323	OP	0		40			953	calmodulin
PFE0610c	OP	0		899			1716	CDK-activating kinase assembly factor (MAT1)
PFA0310c	TC	0		1	x		69	calcium-transporting ATPase (ATP6)
PFI0775w	TC	0		1			2253	glycolipid transfer protein, putative
PFB0210c	TC	0		1	x		593	hexose transporter (HT)
PFL0590c	TC	0		1	x		105	non-SERCA-type Ca2 -transporting P-ATPase (ATP4)
PFL0705c	TC	0		3			409	adrenodoxin-type ferredoxin, putative
PFL2305w	UC	0		1			953	conserved Plasmodium protein, unknown function
PF07_0042	UC	0		2			2996	conserved Plasmodium protein, unknown function
PFB0145c	UC	0		2			2996	conserved Plasmodium protein, unknown function
PFB0765w	UC	0		2			3422	conserved Plasmodium protein, unknown function
PFL1930w	UC	0		2			2996	conserved Plasmodium protein, unknown function
PF13_0335	UC	0		7			1563	conserved Plasmodium protein, unknown function

## Sheet: predictions
compound	pACT	model	assigned orthologs
SJ000084698-1	A	A7J8L3	PF14_0466
TCMDC-125874	5.6	B3KXY9	PFF1155w
TCMDC-124484	5.5	B3KXY9	PFF1155w
TCMDC-124300	5.3	B3KXY9	PFF1155w
TCMDC-132110	5.2	B3KXY9	PFF1155w
TCMDC-138887	5.0	B3KXY9	PFF1155w
TCMDC-124011	5.3	B3KXY9	PFF1155w
TCMDC-123936	5.1	B3KXY9	PFF1155w
SJ000001187-1	5.3	B3KXY9	PFF1155w
SJ000001298-1	5.3	B3KXY9	PFF1155w
SJ000001941-1	5.4	B3KXY9	PFF1155w
SJ000002068-1	5.4	B3KXY9	PFF1155w
SJ000002160-1	5.3	B3KXY9	PFF1155w
SJ000002365-1	5.4	B3KXY9	PFF1155w
SJ000002366-1	5.4	B3KXY9	PFF1155w
SJ000003098-1	5.1	B3KXY9	PFF1155w
SJ000003229-1	5.3	B3KXY9	PFF1155w
SJ000003951-1	5.5	B3KXY9	PFF1155w
SJ000004122-1	5.3	B3KXY9	PFF1155w
SJ000005020-1	5.3	B3KXY9	PFF1155w
SJ000005021-1	5.3	B3KXY9	PFF1155w
SJ000005152-1	5.2	B3KXY9	PFF1155w
SJ000005153-1	5.4	B3KXY9	PFF1155w
SJ000005526-1	5.4	B3KXY9	PFF1155w
SJ000005528-2	5.4	B3KXY9	PFF1155w
SJ000005529-1	5.4	B3KXY9	PFF1155w
SJ000005975-1	5.3	B3KXY9	PFF1155w
SJ000006359-1	5.3	B3KXY9	PFF1155w
SJ000006520-1	5.3	B3KXY9	PFF1155w
SJ000006901-1	5.3	B3KXY9	PFF1155w
SJ000007063-1	5.1	B3KXY9	PFF1155w
SJ000007661-1	5.3	B3KXY9	PFF1155w
SJ000009577-1	5.5	B3KXY9	PFF1155w
SJ000012624-1	5.4	B3KXY9	PFF1155w
SJ000016454-1	5.4	B3KXY9	PFF1155w
SJ000016518-1	5.3	B3KXY9	PFF1155w
SJ000016682-1	5.4	B3KXY9	PFF1155w
SJ000016771-1	5.1	B3KXY9	PFF1155w
SJ000018613-1	5.4	B3KXY9	PFF1155w
SJ000023834-1	5.1	B3KXY9	PFF1155w
SJ000025010-1	5.4	B3KXY9	PFF1155w
SJ000025498-1	5.3	B3KXY9	PFF1155w
SJ000025499-1	5.4	B3KXY9	PFF1155w
SJ000032872-1	5.1	B3KXY9	PFF1155w
SJ000033985-1	5.2	B3KXY9	PFF1155w
SJ000033986-1	5.0	B3KXY9	PFF1155w
SJ000035571-1	5.2	B3KXY9	PFF1155w
SJ000037185-1	5.0	B3KXY9	PFF1155w
SJ000037297-1	5.4	B3KXY9	PFF1155w
SJ000038137-1	5.0	B3KXY9	PFF1155w
SJ000038183-1	5.0	B3KXY9	PFF1155w
SJ000038233-1	5.1	B3KXY9	PFF1155w
SJ000040256-1	5.4	B3KXY9	PFF1155w
SJ000043068-1	5.2	B3KXY9	PFF1155w
SJ000043222-1	5.1	B3KXY9	PFF1155w
SJ000044257-1	5.2	B3KXY9	PFF1155w
SJ000044269-1	5.1	B3KXY9	PFF1155w
SJ000045023-1	5.1	B3KXY9	PFF1155w
SJ000045293-1	5.1	B3KXY9	PFF1155w
SJ000046068-1	5.2	B3KXY9	PFF1155w
SJ000047644-1	5.3	B3KXY9	PFF1155w
SJ000048054-1	5.3	B3KXY9	PFF1155w
SJ000049026-1	5.3	B3KXY9	PFF1155w
SJ000049027-1	5.3	B3KXY9	PFF1155w
SJ000049407-1	5.1	B3KXY9	PFF1155w
SJ000049410-1	5.1	B3KXY9	PFF1155w
SJ000049843-1	5.3	B3KXY9	PFF1155w
SJ000050364-1	5.3	B3KXY9	PFF1155w
SJ000050821-1	5.4	B3KXY9	PFF1155w
SJ000051697-1	5.4	B3KXY9	PFF1155w
SJ000051698-1	5.4	B3KXY9	PFF1155w
SJ000052950-1	5.4	B3KXY9	PFF1155w
SJ000053814-1	5.0	B3KXY9	PFF1155w
SJ000057943-1	5.1	B3KXY9	PFF1155w
SJ000057944-1	5.2	B3KXY9	PFF1155w
SJ000059798-1	5.1	B3KXY9	PFF1155w
SJ000059804-1	5.1	B3KXY9	PFF1155w
SJ000059816-1	5.0	B3KXY9	PFF1155w
SJ000060874-1	5.0	B3KXY9	PFF1155w
SJ000060876-1	5.0	B3KXY9	PFF1155w
SJ000060883-1	5.0	B3KXY9	PFF1155w
SJ000060884-1	5.1	B3KXY9	PFF1155w
SJ000060887-1	5.1	B3KXY9	PFF1155w
SJ000060889-1	5.1	B3KXY9	PFF1155w
SJ000060890-1	5.0	B3KXY9	PFF1155w
SJ000062515-1	5.5	B3KXY9	PFF1155w
SJ000068023-1	5.0	B3KXY9	PFF1155w
SJ000084602-1	5.2	B3KXY9	PFF1155w
SJ000084603-1	5.2	B3KXY9	PFF1155w
SJ000084604-1	5.2	B3KXY9	PFF1155w
SJ000084605-1	5.2	B3KXY9	PFF1155w
SJ000097072-1	5.3	B3KXY9	PFF1155w
SJ000097073-1	5.2	B3KXY9	PFF1155w
SJ000097074-1	5.2	B3KXY9	PFF1155w
SJ000097075-1	5.2	B3KXY9	PFF1155w
SJ000097076-1	5.3	B3KXY9	PFF1155w
SJ000097077-1	5.2	B3KXY9	PFF1155w
SJ000097078-1	5.3	B3KXY9	PFF1155w
SJ000097079-1	5.3	B3KXY9	PFF1155w
SJ000097080-1	5.2	B3KXY9	PFF1155w
SJ000097081-1	5.2	B3KXY9	PFF1155w
SJ000097082-1	5.2	B3KXY9	PFF1155w
SJ000097092-1	5.0	B3KXY9	PFF1155w
SJ000097093-1	5.0	B3KXY9	PFF1155w
SJ000097096-1	5.0	B3KXY9	PFF1155w
SJ000097097-1	5.2	B3KXY9	PFF1155w
SJ000097102-1	5.0	B3KXY9	PFF1155w
SJ000097103-1	5.0	B3KXY9	PFF1155w
SJ000097104-1	5.2	B3KXY9	PFF1155w
SJ000097114-1	5.0	B3KXY9	PFF1155w
SJ000097115-1	5.2	B3KXY9	PFF1155w
SJ000097116-1	5.2	B3KXY9	PFF1155w
SJ000097128-1	5.2	B3KXY9	PFF1155w
SJ000097130-1	5.2	B3KXY9	PFF1155w
SJ000097131-1	5.2	B3KXY9	PFF1155w
SJ000097141-1	5.0	B3KXY9	PFF1155w
SJ000105650-1	5.0	B3KXY9	PFF1155w
SJ000105651-1	5.0	B3KXY9	PFF1155w
SJ000105652-1	5.1	B3KXY9	PFF1155w
SJ000105653-1	5.0	B3KXY9	PFF1155w
SJ000105654-1	5.0	B3KXY9	PFF1155w
SJ000105658-1	5.1	B3KXY9	PFF1155w
SJ000105660-1	5.0	B3KXY9	PFF1155w
SJ000105665-1	5.0	B3KXY9	PFF1155w
SJ000105666-1	5.0	B3KXY9	PFF1155w
SJ000105668-1	5.0	B3KXY9	PFF1155w
SJ000105670-1	5.0	B3KXY9	PFF1155w
SJ000105671-1	5.0	B3KXY9	PFF1155w
SJ000105675-1	5.0	B3KXY9	PFF1155w
SJ000105676-1	5.0	B3KXY9	PFF1155w
SJ000105680-1	5.0	B3KXY9	PFF1155w
SJ000105681-1	5.0	B3KXY9	PFF1155w
SJ000105682-1	5.0	B3KXY9	PFF1155w
SJ000105685-1	5.0	B3KXY9	PFF1155w
SJ000105687-1	5.0	B3KXY9	PFF1155w
SJ000105693-1	5.0	B3KXY9	PFF1155w
SJ000105696-1	5.0	B3KXY9	PFF1155w
SJ000105698-1	5.1	B3KXY9	PFF1155w
SJ000105699-1	5.0	B3KXY9	PFF1155w
SJ000105705-1	5.0	B3KXY9	PFF1155w
SJ000105706-1	5.0	B3KXY9	PFF1155w
SJ000105708-1	5.0	B3KXY9	PFF1155w
SJ000105718-1	5.1	B3KXY9	PFF1155w
SJ000105719-1	5.0	B3KXY9	PFF1155w
SJ000105759-1	5.2	B3KXY9	PFF1155w
SJ000105764-1	5.0	B3KXY9	PFF1155w
SJ000105765-1	5.0	B3KXY9	PFF1155w
SJ000109524-1	5.3	B3KXY9	PFF1155w
SJ000110485-1	5.2	B3KXY9	PFF1155w
SJ000110604-1	5.2	B3KXY9	PFF1155w
SJ000120717-1	5.3	B3KXY9	PFF1155w
SJ000120890-1	5.2	B3KXY9	PFF1155w
SJ000120920-1	5.3	B3KXY9	PFF1155w
SJ000121002-1	5.2	B3KXY9	PFF1155w
SJ000121003-1	5.2	B3KXY9	PFF1155w
SJ000121032-1	5.2	B3KXY9	PFF1155w
SJ000121051-1	5.4	B3KXY9	PFF1155w
SJ000121427-1	5.6	B3KXY9	PFF1155w
SJ000121924-1	5.3	B3KXY9	PFF1155w
SJ000122245-1	5.3	B3KXY9	PFF1155w
SJ000122248-1	5.3	B3KXY9	PFF1155w
SJ000124021-1	5.0	B3KXY9	PFF1155w
SJ000125170-1	5.3	B3KXY9	PFF1155w
SJ000126051-1	5.3	B3KXY9	PFF1155w
SJ000126334-1	5.4	B3KXY9	PFF1155w
SJ000126389-1	5.3	B3KXY9	PFF1155w
SJ000126618-1	5.4	B3KXY9	PFF1155w
SJ000127528-1	5.0	B3KXY9	PFF1155w
SJ000128238-1	5.3	B3KXY9	PFF1155w
SJ000130213-1	5.3	B3KXY9	PFF1155w
SJ000130257-1	5.1	B3KXY9	PFF1155w
SJ000130391-1	5.3	B3KXY9	PFF1155w
SJ000130759-1	5.1	B3KXY9	PFF1155w
SJ000131876-1	5.5	B3KXY9	PFF1155w
SJ000132077-1	5.5	B3KXY9	PFF1155w
SJ000132445-1	5.0	B3KXY9	PFF1155w
SJ000137050-1	5.0	B3KXY9	PFF1155w
SJ000138748-1	5.3	B3KXY9	PFF1155w
SJ000138757-1	5.3	B3KXY9	PFF1155w
SJ000140794-1	5.3	B3KXY9	PFF1155w
SJ000140803-1	5.4	B3KXY9	PFF1155w
SJ000141014-1	5.4	B3KXY9	PFF1155w
SJ000141419-1	5.3	B3KXY9	PFF1155w
SJ000141546-1	5.4	B3KXY9	PFF1155w
SJ000141715-1	5.3	B3KXY9	PFF1155w
SJ000141753-1	5.4	B3KXY9	PFF1155w
SJ000142498-1	5.2	B3KXY9	PFF1155w
SJ000142511-1	5.2	B3KXY9	PFF1155w
SJ000143009-1	5.2	B3KXY9	PFF1155w
SJ000143544-1	5.4	B3KXY9	PFF1155w
SJ000143565-1	5.2	B3KXY9	PFF1155w
SJ000143956-1	5.2	B3KXY9	PFF1155w
SJ000144219-1	5.4	B3KXY9	PFF1155w
SJ000144352-1	5.4	B3KXY9	PFF1155w
SJ000144620-1	5.5	B3KXY9	PFF1155w
SJ000144623-1	5.5	B3KXY9	PFF1155w
SJ000144718-1	5.5	B3KXY9	PFF1155w
SJ000144925-1	5.5	B3KXY9	PFF1155w
SJ000144954-1	5.3	B3KXY9	PFF1155w
SJ000145574-1	5.2	B3KXY9	PFF1155w
SJ000145820-1	5.3	B3KXY9	PFF1155w
SJ000146002-1	5.2	B3KXY9	PFF1155w
SJ000146003-1	5.2	B3KXY9	PFF1155w
SJ000146288-1	5.0	B3KXY9	PFF1155w
SJ000147675-1	5.4	B3KXY9	PFF1155w
SJ000147692-1	5.4	B3KXY9	PFF1155w
SJ000147748-1	5.4	B3KXY9	PFF1155w
SJ000147762-1	5.4	B3KXY9	PFF1155w
SJ000147821-1	5.4	B3KXY9	PFF1155w
SJ000149737-1	5.2	B3KXY9	PFF1155w
SJ000150954-1	5.4	B3KXY9	PFF1155w
SJ000151022-1	5.4	B3KXY9	PFF1155w
SJ000151039-1	5.4	B3KXY9	PFF1155w
SJ000151071-1	5.2	B3KXY9	PFF1155w
SJ000157118-1	5.4	B3KXY9	PFF1155w
SJ000157152-1	5.4	B3KXY9	PFF1155w
SJ000157485-1	5.4	B3KXY9	PFF1155w
SJ000157491-1	5.3	B3KXY9	PFF1155w
SJ000157505-1	5.3	B3KXY9	PFF1155w
SJ000157512-1	5.3	B3KXY9	PFF1155w
SJ000157579-1	5.3	B3KXY9	PFF1155w
SJ000157589-1	5.3	B3KXY9	PFF1155w
SJ000157773-1	5.3	B3KXY9	PFF1155w
SJ000157776-1	5.4	B3KXY9	PFF1155w
SJ000157880-1	5.3	B3KXY9	PFF1155w
SJ000157893-1	5.3	B3KXY9	PFF1155w
SJ000159386-1	5.3	B3KXY9	PFF1155w
SJ000162658-1	5.2	B3KXY9	PFF1155w
SJ000165122-1	5.3	B3KXY9	PFF1155w
SJ000168617-1	5.3	B3KXY9	PFF1155w
SJ000168630-1	5.3	B3KXY9	PFF1155w
SJ000171010-1	5.3	B3KXY9	PFF1155w
SJ000171843-1	5.2	B3KXY9	PFF1155w
SJ000172616-1	5.1	B3KXY9	PFF1155w
SJ000173443-1	5.2	B3KXY9	PFF1155w
SJ000177700-1	5.5	B3KXY9	PFF1155w
SJ000177964-1	5.1	B3KXY9	PFF1155w
SJ000178630-1	5.0	B3KXY9	PFF1155w
SJ000179732-1	5.3	B3KXY9	PFF1155w
SJ000179901-1	5.3	B3KXY9	PFF1155w
SJ000182089-1	5.3	B3KXY9	PFF1155w
SJ000184387-1	5.0	B3KXY9	PFF1155w
SJ000184974-1	5.2	B3KXY9	PFF1155w
SJ000185678-1	5.1	B3KXY9	PFF1155w
SJ000187655-1	5.2	B3KXY9	PFF1155w
SJ000187714-1	5.2	B3KXY9	PFF1155w
SJ000188873-1	5.4	B3KXY9	PFF1155w
SJ000189317-1	5.4	B3KXY9	PFF1155w
SJ000189917-1	5.0	B3KXY9	PFF1155w
SJ000191360-1	5.0	B3KXY9	PFF1155w
SJ000192334-1	5.0	B3KXY9	PFF1155w
SJ000192536-1	5.2	B3KXY9	PFF1155w
SJ000192703-1	5.0	B3KXY9	PFF1155w
SJ000192871-1	5.0	B3KXY9	PFF1155w
SJ000192899-1	5.0	B3KXY9	PFF1155w
SJ000192934-1	5.5	B3KXY9	PFF1155w
SJ000193172-1	5.2	B3KXY9	PFF1155w
SJ000195913-1	5.0	B3KXY9	PFF1155w
SJ000196760-1	5.2	B3KXY9	PFF1155w
SJ000197100-1	5.2	B3KXY9	PFF1155w
SJ000197296-1	5.5	B3KXY9	PFF1155w
SJ000197901-1	5.3	B3KXY9	PFF1155w
SJ000197902-1	5.2	B3KXY9	PFF1155w
SJ000197903-1	5.2	B3KXY9	PFF1155w
SJ000198945-1	5.4	B3KXY9	PFF1155w
SJ000199174-1	5.2	B3KXY9	PFF1155w
SJ000199187-1	5.2	B3KXY9	PFF1155w
SJ000199368-1	5.2	B3KXY9	PFF1155w
SJ000199562-1	5.2	B3KXY9	PFF1155w
SJ000199721-1	5.2	B3KXY9	PFF1155w
SJ000201326-1	5.0	B3KXY9	PFF1155w
SJ000201359-1	5.4	B3KXY9	PFF1155w
SJ000201586-1	5.1	B3KXY9	PFF1155w
SJ000201730-1	5.0	B3KXY9	PFF1155w
SJ000201933-1	5.0	B3KXY9	PFF1155w
SJ000202066-1	5.0	B3KXY9	PFF1155w
SJ000202133-1	5.2	B3KXY9	PFF1155w
SJ000202421-1	5.4	B3KXY9	PFF1155w
SJ000202488-1	5.2	B3KXY9	PFF1155w
SJ000202549-1	5.2	B3KXY9	PFF1155w
SJ000202621-1	5.2	B3KXY9	PFF1155w
SJ000202656-1	5.2	B3KXY9	PFF1155w
SJ000202703-1	5.2	B3KXY9	PFF1155w
SJ000202722-1	5.5	B3KXY9	PFF1155w
SJ000202877-1	5.2	B3KXY9	PFF1155w
SJ000204060-1	5.4	B3KXY9	PFF1155w
SJ000205161-1	5.1	B3KXY9	PFF1155w
SJ000205539-1	5.4	B3KXY9	PFF1155w
SJ000205575-1	5.3	B3KXY9	PFF1155w
SJ000205635-1	5.0	B3KXY9	PFF1155w
SJ000205763-1	5.5	B3KXY9	PFF1155w
SJ000206147-1	5.0	B3KXY9	PFF1155w
SJ000206348-1	5.3	B3KXY9	PFF1155w
SJ000207353-1	5.0	B3KXY9	PFF1155w
SJ000207401-1	5.1	B3KXY9	PFF1155w
SJ000207596-1	5.0	B3KXY9	PFF1155w
SJ000207775-1	5.0	B3KXY9	PFF1155w
SJ000208059-1	5.0	B3KXY9	PFF1155w
SJ000208109-1	5.0	B3KXY9	PFF1155w
SJ000208141-1	5.0	B3KXY9	PFF1155w
SJ000208824-1	5.0	B3KXY9	PFF1155w
SJ000209068-1	5.0	B3KXY9	PFF1155w
SJ000209080-1	5.0	B3KXY9	PFF1155w
SJ000209198-1	5.0	B3KXY9	PFF1155w
SJ000209366-1	5.0	B3KXY9	PFF1155w
SJ000213737-1	5.3	B3KXY9	PFF1155w
SJ000230599-1	5.3	B3KXY9	PFF1155w
SJ000247470-1	5.3	B3KXY9	PFF1155w
SJ000247471-1	5.4	B3KXY9	PFF1155w
SJ000247472-1	5.3	B3KXY9	PFF1155w
SJ000247560-1	5.0	B3KXY9	PFF1155w
SJ000247562-1	5.0	B3KXY9	PFF1155w
SJ000247563-1	5.0	B3KXY9	PFF1155w
SJ000247919-1	5.0	B3KXY9	PFF1155w
SJ000247921-1	5.0	B3KXY9	PFF1155w
SJ000247922-1	5.0	B3KXY9	PFF1155w
SJ000248620-1	5.0	B3KXY9	PFF1155w
SJ000248621-1	5.0	B3KXY9	PFF1155w
SJ000248623-1	5.0	B3KXY9	PFF1155w
SJ000248625-1	5.0	B3KXY9	PFF1155w
SJ000248626-1	5.0	B3KXY9	PFF1155w
SJ000248627-1	5.0	B3KXY9	PFF1155w
SJ000248628-1	5.0	B3KXY9	PFF1155w
SJ000248629-1	5.0	B3KXY9	PFF1155w
SJ000248630-1	5.0	B3KXY9	PFF1155w
SJ000248634-1	5.0	B3KXY9	PFF1155w
SJ000250535-1	5.3	B3KXY9	PFF1155w
SJ000250536-1	5.4	B3KXY9	PFF1155w
SJ000250650-1	5.3	B3KXY9	PFF1155w
SJ000261007-1	5.5	B3KXY9	PFF1155w
SJ000265220-1	5.5	B3KXY9	PFF1155w
SJ000265224-1	5.5	B3KXY9	PFF1155w
SJ000265230-1	5.5	B3KXY9	PFF1155w
SJ000265312-1	5.5	B3KXY9	PFF1155w
SJ000277548-1	5.5	B3KXY9	PFF1155w
SJ000277554-1	5.5	B3KXY9	PFF1155w
SJ000278969-1	5.1	B3KXY9	PFF1155w
SJ000279265-1	5.2	B3KXY9	PFF1155w
SJ000279287-1	5.4	B3KXY9	PFF1155w
SJ000279678-1	5.0	B3KXY9	PFF1155w
SJ000279684-1	5.0	B3KXY9	PFF1155w
SJ000279685-1	5.0	B3KXY9	PFF1155w
SJ000279686-1	5.0	B3KXY9	PFF1155w
SJ000279688-1	5.0	B3KXY9	PFF1155w
SJ000279690-1	5.0	B3KXY9	PFF1155w
SJ000279741-1	5.0	B3KXY9	PFF1155w
SJ000279742-1	5.0	B3KXY9	PFF1155w
SJ000279743-1	5.0	B3KXY9	PFF1155w
SJ000279744-1	5.0	B3KXY9	PFF1155w
SJ000279745-1	5.0	B3KXY9	PFF1155w
SJ000280067-1	5.0	B3KXY9	PFF1155w
SJ000280068-1	5.0	B3KXY9	PFF1155w
SJ000280406-1	5.0	B3KXY9	PFF1155w
SJ000280679-1	5.0	B3KXY9	PFF1155w
SJ000280681-1	5.0	B3KXY9	PFF1155w
SJ000280882-1	5.3	B3KXY9	PFF1155w
SJ000284353-1	5.4	B3KXY9	PFF1155w
SJ000284876-1	5.3	B3KXY9	PFF1155w
SJ000285167-1	5.4	B3KXY9	PFF1155w
SJ000288571-1	5.4	B3KXY9	PFF1155w
SJ000288759-1	5.3	B3KXY9	PFF1155w
SJ000289017-1	5.2	B3KXY9	PFF1155w
SJ000289408-1	5.0	B3KXY9	PFF1155w
SJ000289468-1	5.4	B3KXY9	PFF1155w
SJ000290244-1	5.4	B3KXY9	PFF1155w
SJ000290271-1	5.2	B3KXY9	PFF1155w
SJ000290285-1	5.2	B3KXY9	PFF1155w
SJ000290414-1	5.3	B3KXY9	PFF1155w
SJ000290517-1	5.3	B3KXY9	PFF1155w
SJ000290575-1	5.4	B3KXY9	PFF1155w
SJ000290705-1	5.4	B3KXY9	PFF1155w
SJ000290864-1	5.2	B3KXY9	PFF1155w
SJ000291050-1	5.4	B3KXY9	PFF1155w
SJ000291125-1	5.4	B3KXY9	PFF1155w
SJ000291141-1	5.3	B3KXY9	PFF1155w
SJ000291877-1	5.3	B3KXY9	PFF1155w
SJ000292767-1	5.5	B3KXY9	PFF1155w
SJ000293652-1	5.3	B3KXY9	PFF1155w
SJ000294066-1	5.4	B3KXY9	PFF1155w
SJ000294218-1	5.2	B3KXY9	PFF1155w
SJ000294298-1	5.4	B3KXY9	PFF1155w
SJ000294473-1	5.3	B3KXY9	PFF1155w
SJ000294505-1	5.3	B3KXY9	PFF1155w
SJ000295462-1	5.1	B3KXY9	PFF1155w
SJ000296728-1	5.5	B3KXY9	PFF1155w
SJ000298013-1	5.3	B3KXY9	PFF1155w
SJ000298141-1	5.0	B3KXY9	PFF1155w
SJ000298248-1	5.3	B3KXY9	PFF1155w
SJ000298260-1	5.3	B3KXY9	PFF1155w
SJ000298334-1	5.3	B3KXY9	PFF1155w
SJ000298439-1	5.2	B3KXY9	PFF1155w
SJ000298605-1	5.5	B3KXY9	PFF1155w
SJ000299168-1	5.4	B3KXY9	PFF1155w
SJ000299323-1	5.2	B3KXY9	PFF1155w
TCMDC-135860	6.7	O00141	PFL2250c
TCMDC-136381	6.8	O00141	PFL2250c
SJ000014054-1	6.8	O00141	PFL2250c
SJ000019623-2	6.7	O00141	PFL2250c
SJ000051450-1	6.8	O00141	PFL2250c
SJ000123833-1	6.8	O00141	PFL2250c
SJ000175789-1	6.7	O00141	PFL2250c
SJ000176444-1	6.7	O00141	PFL2250c
SJ000289470-1	6.7	O00141	PFL2250c
TCMDC-125500	5.0	O00487	MAL13P1.343
TCMDC-125493	5.0	O00487	MAL13P1.343
GNF-Pf-2501	5.0	O00487	MAL13P1.343
GNF-Pf-2963	5.3	O00487	MAL13P1.343
GNF-Pf-3350	5.0	O00487	MAL13P1.343
GNF-Pf-4758	5.4	O00487	MAL13P1.343
SJ000001167-1	5.1	O00487	MAL13P1.343
SJ000001170-1	5.0	O00487	MAL13P1.343
SJ000001171-1	5.0	O00487	MAL13P1.343
SJ000001659-1	5.8	O00487	MAL13P1.343
SJ000003115-1	5.0	O00487	MAL13P1.343
SJ000003727-1	5.2	O00487	MAL13P1.343
SJ000004405-1	5.2	O00487	MAL13P1.343
SJ000006914-1	5.6	O00487	MAL13P1.343
SJ000007389-2	5.1	O00487	MAL13P1.343
SJ000008593-1	5.2	O00487	MAL13P1.343
SJ000010462-1	5.0	O00487	MAL13P1.343
SJ000010478-2	5.0	O00487	MAL13P1.343
SJ000010479-1	5.0	O00487	MAL13P1.343
SJ000010492-1	5.0	O00487	MAL13P1.343
SJ000010517-1	5.0	O00487	MAL13P1.343
SJ000010518-2	5.0	O00487	MAL13P1.343
SJ000013215-1	5.9	O00487	MAL13P1.343
SJ000017980-1	5.0	O00487	MAL13P1.343
SJ000019144-1	5.5	O00487	MAL13P1.343
SJ000019145-1	5.5	O00487	MAL13P1.343
SJ000019146-1	5.5	O00487	MAL13P1.343
SJ000019934-1	5.8	O00487	MAL13P1.343
SJ000022167-1	5.1	O00487	MAL13P1.343
SJ000022254-1	5.7	O00487	MAL13P1.343
SJ000022410-1	5.0	O00487	MAL13P1.343
SJ000022435-2	5.5	O00487	MAL13P1.343
SJ000023088-1	5.6	O00487	MAL13P1.343
SJ000023095-1	5.5	O00487	MAL13P1.343
SJ000023100-1	5.6	O00487	MAL13P1.343
SJ000023117-1	5.6	O00487	MAL13P1.343
SJ000023122-1	5.4	O00487	MAL13P1.343
SJ000023124-1	5.6	O00487	MAL13P1.343
SJ000023130-1	5.6	O00487	MAL13P1.343
SJ000023131-1	5.6	O00487	MAL13P1.343
SJ000023141-1	5.6	O00487	MAL13P1.343
SJ000023142-1	5.6	O00487	MAL13P1.343
SJ000024465-1	5.0	O00487	MAL13P1.343
SJ000024466-1	5.0	O00487	MAL13P1.343
SJ000025131-1	5.8	O00487	MAL13P1.343
SJ000025135-1	6.0	O00487	MAL13P1.343
SJ000026141-1	5.6	O00487	MAL13P1.343
SJ000027598-1	5.2	O00487	MAL13P1.343
SJ000027600-1	5.1	O00487	MAL13P1.343
SJ000027603-1	5.1	O00487	MAL13P1.343
SJ000027611-1	5.1	O00487	MAL13P1.343
SJ000030578-1	5.3	O00487	MAL13P1.343
SJ000031714-1	5.2	O00487	MAL13P1.343
SJ000032788-1	5.5	O00487	MAL13P1.343
SJ000039270-1	5.0	O00487	MAL13P1.343
SJ000039282-1	5.2	O00487	MAL13P1.343
SJ000046896-1	5.0	O00487	MAL13P1.343
SJ000049480-1	5.0	O00487	MAL13P1.343
SJ000049873-1	5.2	O00487	MAL13P1.343
SJ000062500-1	5.0	O00487	MAL13P1.343
SJ000062502-1	5.0	O00487	MAL13P1.343
SJ000062505-1	5.0	O00487	MAL13P1.343
SJ000062508-1	5.0	O00487	MAL13P1.343
SJ000062509-1	5.0	O00487	MAL13P1.343
SJ000062517-1	5.0	O00487	MAL13P1.343
SJ000062521-1	5.0	O00487	MAL13P1.343
SJ000062522-1	5.0	O00487	MAL13P1.343
SJ000062523-1	5.0	O00487	MAL13P1.343
SJ000062525-1	5.0	O00487	MAL13P1.343
SJ000062528-1	5.0	O00487	MAL13P1.343
SJ000062530-1	5.0	O00487	MAL13P1.343
SJ000062531-1	5.0	O00487	MAL13P1.343
SJ000062533-1	5.0	O00487	MAL13P1.343
SJ000062534-1	5.0	O00487	MAL13P1.343
SJ000062535-1	5.0	O00487	MAL13P1.343
SJ000062540-1	5.0	O00487	MAL13P1.343
SJ000073258-1	5.2	O00487	MAL13P1.343
SJ000073259-1	5.2	O00487	MAL13P1.343
SJ000080668-1	5.0	O00487	MAL13P1.343
SJ000080690-1	5.0	O00487	MAL13P1.343
SJ000087556	5.4	O00487	MAL13P1.343
SJ000108446-1	5.0	O00487	MAL13P1.343
SJ000108519-1	5.1	O00487	MAL13P1.343
SJ000120727-1	6.0	O00487	MAL13P1.343
SJ000120734-1	5.0	O00487	MAL13P1.343
SJ000120842-1	5.2	O00487	MAL13P1.343
SJ000121052-1	5.0	O00487	MAL13P1.343
SJ000121056-1	5.0	O00487	MAL13P1.343
SJ000121192-2	5.0	O00487	MAL13P1.343
SJ000122382-1	5.2	O00487	MAL13P1.343
SJ000122653-1	5.3	O00487	MAL13P1.343
SJ000123182-1	5.0	O00487	MAL13P1.343
SJ000125210-1	5.0	O00487	MAL13P1.343
SJ000125212-1	5.0	O00487	MAL13P1.343
SJ000125213-1	5.0	O00487	MAL13P1.343
SJ000125983-1	5.3	O00487	MAL13P1.343
SJ000129205-1	5.0	O00487	MAL13P1.343
SJ000129209-1	5.0	O00487	MAL13P1.343
SJ000132315-1	5.0	O00487	MAL13P1.343
SJ000138321-1	5.0	O00487	MAL13P1.343
SJ000138323-1	5.0	O00487	MAL13P1.343
SJ000139598-1	5.0	O00487	MAL13P1.343
SJ000139690-1	5.0	O00487	MAL13P1.343
SJ000140676-1	5.0	O00487	MAL13P1.343
SJ000140682-1	5.0	O00487	MAL13P1.343
SJ000142052-1	5.1	O00487	MAL13P1.343
SJ000142062-1	5.1	O00487	MAL13P1.343
SJ000142064-1	5.1	O00487	MAL13P1.343
SJ000146120-1	5.4	O00487	MAL13P1.343
SJ000146363-1	5.9	O00487	MAL13P1.343
SJ000146472-1	5.9	O00487	MAL13P1.343
SJ000147752-1	5.0	O00487	MAL13P1.343
SJ000147758-1	5.2	O00487	MAL13P1.343
SJ000147809-1	5.0	O00487	MAL13P1.343
SJ000147904-1	5.0	O00487	MAL13P1.343
SJ000148312-1	5.0	O00487	MAL13P1.343
SJ000148551-1	5.1	O00487	MAL13P1.343
SJ000149120-1	5.4	O00487	MAL13P1.343
SJ000149795-1	5.0	O00487	MAL13P1.343
SJ000149837-1	5.0	O00487	MAL13P1.343
SJ000149842-1	5.0	O00487	MAL13P1.343
SJ000150186-1	5.7	O00487	MAL13P1.343
SJ000150241-1	5.7	O00487	MAL13P1.343
SJ000150570-1	5.0	O00487	MAL13P1.343
SJ000151082-1	5.1	O00487	MAL13P1.343
SJ000151234-1	6.1	O00487	MAL13P1.343
SJ000151255-1	5.1	O00487	MAL13P1.343
SJ000151383-1	5.1	O00487	MAL13P1.343
SJ000152521-1	5.0	O00487	MAL13P1.343
SJ000152625-1	5.9	O00487	MAL13P1.343
SJ000152698-1	5.9	O00487	MAL13P1.343
SJ000152851-1	5.9	O00487	MAL13P1.343
SJ000153120-1	5.4	O00487	MAL13P1.343
SJ000153473-1	5.5	O00487	MAL13P1.343
SJ000153680-1	5.3	O00487	MAL13P1.343
SJ000154173-1	5.0	O00487	MAL13P1.343
SJ000155819-1	5.1	O00487	MAL13P1.343
SJ000155957-1	5.0	O00487	MAL13P1.343
SJ000156280-1	5.0	O00487	MAL13P1.343
SJ000157041-1	5.0	O00487	MAL13P1.343
SJ000157284-1	5.0	O00487	MAL13P1.343
SJ000157414-1	5.0	O00487	MAL13P1.343
SJ000157427-1	5.0	O00487	MAL13P1.343
SJ000157550-1	5.1	O00487	MAL13P1.343
SJ000157681-1	5.0	O00487	MAL13P1.343
SJ000157899-1	5.0	O00487	MAL13P1.343
SJ000158188-1	5.1	O00487	MAL13P1.343
SJ000158519-1	5.0	O00487	MAL13P1.343
SJ000158529-1	5.5	O00487	MAL13P1.343
SJ000158562-1	5.5	O00487	MAL13P1.343
SJ000158724-1	5.0	O00487	MAL13P1.343
SJ000160745-1	5.1	O00487	MAL13P1.343
SJ000163030-1	5.3	O00487	MAL13P1.343
SJ000163083-1	5.0	O00487	MAL13P1.343
SJ000163163-1	5.9	O00487	MAL13P1.343
SJ000163176-1	5.3	O00487	MAL13P1.343
SJ000163221-1	5.6	O00487	MAL13P1.343
SJ000163281-1	5.3	O00487	MAL13P1.343
SJ000163602-1	5.5	O00487	MAL13P1.343
SJ000164019-1	5.7	O00487	MAL13P1.343
SJ000164118-1	5.7	O00487	MAL13P1.343
SJ000165405-1	5.8	O00487	MAL13P1.343
SJ000166224-1	5.1	O00487	MAL13P1.343
SJ000167255-1	5.2	O00487	MAL13P1.343
SJ000167265-1	5.1	O00487	MAL13P1.343
SJ000167322-1	5.1	O00487	MAL13P1.343
SJ000167327-1	5.5	O00487	MAL13P1.343
SJ000167428-1	5.0	O00487	MAL13P1.343
SJ000167500-1	5.5	O00487	MAL13P1.343
SJ000167565-1	5.5	O00487	MAL13P1.343
SJ000167649-1	5.0	O00487	MAL13P1.343
SJ000167663-1	5.1	O00487	MAL13P1.343
SJ000167710-1	5.5	O00487	MAL13P1.343
SJ000167745-1	5.5	O00487	MAL13P1.343
SJ000167802-1	5.0	O00487	MAL13P1.343
SJ000167982-1	5.4	O00487	MAL13P1.343
SJ000168007-1	5.1	O00487	MAL13P1.343
SJ000168084-1	5.2	O00487	MAL13P1.343
SJ000168258-1	5.1	O00487	MAL13P1.343
SJ000168283-1	5.0	O00487	MAL13P1.343
SJ000168314-1	5.5	O00487	MAL13P1.343
SJ000168610-1	5.1	O00487	MAL13P1.343
SJ000168689-1	5.0	O00487	MAL13P1.343
SJ000168706-1	5.0	O00487	MAL13P1.343
SJ000168754-1	5.4	O00487	MAL13P1.343
SJ000168847-1	5.6	O00487	MAL13P1.343
SJ000168874-1	5.6	O00487	MAL13P1.343
SJ000168901-1	5.6	O00487	MAL13P1.343
SJ000169079-1	5.6	O00487	MAL13P1.343
SJ000169085-1	5.6	O00487	MAL13P1.343
SJ000169157-1	5.0	O00487	MAL13P1.343
SJ000169317-1	5.6	O00487	MAL13P1.343
SJ000170276-1	5.0	O00487	MAL13P1.343
SJ000170914-1	5.0	O00487	MAL13P1.343
SJ000171391-1	5.5	O00487	MAL13P1.343
SJ000171962-1	5.6	O00487	MAL13P1.343
SJ000171987-1	5.7	O00487	MAL13P1.343
SJ000172120-1	5.7	O00487	MAL13P1.343
SJ000172217-1	5.7	O00487	MAL13P1.343
SJ000172379-1	5.4	O00487	MAL13P1.343
SJ000172644-1	5.7	O00487	MAL13P1.343
SJ000173374-1	5.7	O00487	MAL13P1.343
SJ000174249-1	5.0	O00487	MAL13P1.343
SJ000174351-1	5.0	O00487	MAL13P1.343
SJ000174498-1	5.0	O00487	MAL13P1.343
SJ000174966-1	5.0	O00487	MAL13P1.343
SJ000175152-1	5.7	O00487	MAL13P1.343
SJ000177810-1	5.2	O00487	MAL13P1.343
SJ000177935-1	5.0	O00487	MAL13P1.343
SJ000178778-1	5.0	O00487	MAL13P1.343
SJ000178838-1	5.5	O00487	MAL13P1.343
SJ000179045-1	5.3	O00487	MAL13P1.343
SJ000179260-1	5.1	O00487	MAL13P1.343
SJ000179306-1	5.5	O00487	MAL13P1.343
SJ000179561-1	5.3	O00487	MAL13P1.343
SJ000179654-1	5.2	O00487	MAL13P1.343
SJ000179773-1	5.5	O00487	MAL13P1.343
SJ000180207-1	5.5	O00487	MAL13P1.343
SJ000180361-1	5.2	O00487	MAL13P1.343
SJ000180854-1	5.0	O00487	MAL13P1.343
SJ000183126-1	5.7	O00487	MAL13P1.343
SJ000183130-1	5.7	O00487	MAL13P1.343
SJ000183180-1	5.6	O00487	MAL13P1.343
SJ000183492-1	5.6	O00487	MAL13P1.343
SJ000189805-1	5.0	O00487	MAL13P1.343
SJ000190022-1	5.0	O00487	MAL13P1.343
SJ000190656-1	5.0	O00487	MAL13P1.343
SJ000191210-1	5.5	O00487	MAL13P1.343
SJ000191699-1	5.0	O00487	MAL13P1.343
SJ000191758-1	6.2	O00487	MAL13P1.343
SJ000191928-1	6.2	O00487	MAL13P1.343
SJ000195448-1	5.1	O00487	MAL13P1.343
SJ000199238-1	5.0	O00487	MAL13P1.343
SJ000201076-1	5.0	O00487	MAL13P1.343
SJ000201443-1	5.0	O00487	MAL13P1.343
SJ000201515-1	5.1	O00487	MAL13P1.343
SJ000203425-1	5.0	O00487	MAL13P1.343
SJ000205775-1	5.0	O00487	MAL13P1.343
SJ000232840-1	5.7	O00487	MAL13P1.343
SJ000234916-1	5.2	O00487	MAL13P1.343
SJ000234917-1	5.3	O00487	MAL13P1.343
SJ000234918-1	5.2	O00487	MAL13P1.343
SJ000234936-1	5.2	O00487	MAL13P1.343
SJ000234937-1	5.2	O00487	MAL13P1.343
SJ000234938-1	5.3	O00487	MAL13P1.343
SJ000234939-1	5.2	O00487	MAL13P1.343
SJ000234940-1	5.3	O00487	MAL13P1.343
SJ000234941-1	5.3	O00487	MAL13P1.343
SJ000234946-1	5.3	O00487	MAL13P1.343
SJ000243150-1	5.0	O00487	MAL13P1.343
SJ000246745-1	5.0	O00487	MAL13P1.343
SJ000246746-1	5.0	O00487	MAL13P1.343
SJ000247808-1	5.0	O00487	MAL13P1.343
SJ000250456-1	5.4	O00487	MAL13P1.343
SJ000250619-1	5.4	O00487	MAL13P1.343
SJ000250620-1	5.4	O00487	MAL13P1.343
SJ000250671-1	5.4	O00487	MAL13P1.343
SJ000250672-1	5.4	O00487	MAL13P1.343
SJ000260970-1	5.0	O00487	MAL13P1.343
SJ000261000-1	5.0	O00487	MAL13P1.343
SJ000261006-1	5.0	O00487	MAL13P1.343
SJ000261042-1	5.0	O00487	MAL13P1.343
SJ000261043-1	5.0	O00487	MAL13P1.343
SJ000261044-1	5.0	O00487	MAL13P1.343
SJ000261045-1	5.0	O00487	MAL13P1.343
SJ000268747-1	5.4	O00487	MAL13P1.343
SJ000279344-1	5.0	O00487	MAL13P1.343
SJ000280067-1	5.0	O00487	MAL13P1.343
SJ000280681-1	5.0	O00487	MAL13P1.343
SJ000280696-1	5.1	O00487	MAL13P1.343
SJ000282711-1	5.1	O00487	MAL13P1.343
SJ000288471-1	5.1	O00487	MAL13P1.343
SJ000288548-1	5.1	O00487	MAL13P1.343
SJ000288629-1	5.6	O00487	MAL13P1.343
SJ000288973-1	5.1	O00487	MAL13P1.343
SJ000288986-1	5.0	O00487	MAL13P1.343
SJ000289078-1	5.2	O00487	MAL13P1.343
SJ000289091-1	5.0	O00487	MAL13P1.343
SJ000289117-1	5.1	O00487	MAL13P1.343
SJ000289126-1	5.1	O00487	MAL13P1.343
SJ000289237-1	5.1	O00487	MAL13P1.343
SJ000289258-1	5.1	O00487	MAL13P1.343
SJ000289286-1	6.1	O00487	MAL13P1.343
SJ000289293-1	5.1	O00487	MAL13P1.343
SJ000289926-1	5.8	O00487	MAL13P1.343
SJ000290042-1	5.8	O00487	MAL13P1.343
SJ000290090-1	5.0	O00487	MAL13P1.343
SJ000290345-1	5.0	O00487	MAL13P1.343
SJ000291001-1	5.0	O00487	MAL13P1.343
SJ000291961-1	5.1	O00487	MAL13P1.343
SJ000292106-1	5.1	O00487	MAL13P1.343
SJ000292139-1	5.5	O00487	MAL13P1.343
SJ000292174-1	5.0	O00487	MAL13P1.343
SJ000292424-1	5.5	O00487	MAL13P1.343
SJ000292455-1	5.9	O00487	MAL13P1.343
SJ000293746-1	5.1	O00487	MAL13P1.343
SJ000294323-1	5.2	O00487	MAL13P1.343
SJ000294472-1	5.3	O00487	MAL13P1.343
SJ000295203-1	5.1	O00487	MAL13P1.343
SJ000295816-1	5.2	O00487	MAL13P1.343
SJ000295864-1	5.0	O00487	MAL13P1.343
SJ000296103-1	5.0	O00487	MAL13P1.343
SJ000296166-1	5.0	O00487	MAL13P1.343
SJ000296315-1	5.1	O00487	MAL13P1.343
SJ000296441-1	5.4	O00487	MAL13P1.343
SJ000296446-1	5.0	O00487	MAL13P1.343
SJ000297450-1	5.0	O00487	MAL13P1.343
SJ000297786-1	5.0	O00487	MAL13P1.343
SJ000298233-1	5.2	O00487	MAL13P1.343
SJ000299485-1	5.5	O00487	MAL13P1.343
SJ000299574-1	5.2	O00487	MAL13P1.343
SJ000299688-1	5.3	O00487	MAL13P1.343
SJ000299725-1	5.8	O00487	MAL13P1.343
SJ000299743-1	6.0	O00487	MAL13P1.343
SJ000300061-1	5.1	O00487	MAL13P1.343
SJ000300102-1	5.7	O00487	MAL13P1.343
GNF-Pf-1389	5.5	O00506	PFB0150c
GNF-Pf-3072	5.5	O00506	PFB0150c
GNF-Pf-70	5.5	O00506	PFB0150c
SJ000139756-1	5.3	O00571	PF08_0096
SJ000111571-2	5.4	O00763	PF14_0664
SJ000117599-1	5.4	O00763	PF14_0664
SJ000299750-1	5.4	O00763	PF14_0664
SJ000126267-1	A	O00764	PFF0775w
SJ000126269-1	A	O00764	PFF0775w
TCMDC-124198	5.7	O00767	PFE0555w
TCMDC-139438	7.7	O00767	PFE0555w
TCMDC-139436	7.9	O00767	PFE0555w
TCMDC-124688	8.1	O00767	PFE0555w
TCMDC-136650	6.6	O00767	PFE0555w
GNF-Pf-3150	5.4	O00767	PFE0555w
GNF-Pf-3446	7.2	O00767	PFE0555w
GNF-Pf-3546	7.9	O00767	PFE0555w
GNF-Pf-84	6.0	O00767	PFE0555w
GNF-Pf-849	5.3	O00767	PFE0555w
SJ000001684-1	6.2	O00767	PFE0555w
SJ000010704-1	6.1	O00767	PFE0555w
SJ000011247-1	6.8	O00767	PFE0555w
SJ000013473-1	7.8	O00767	PFE0555w
SJ000013474-1	7.8	O00767	PFE0555w
SJ000014055-1	5.7	O00767	PFE0555w
SJ000019622-1	5.3	O00767	PFE0555w
SJ000022344-1	6.3	O00767	PFE0555w
SJ000025751-1	6.1	O00767	PFE0555w
SJ000025754-1	6.3	O00767	PFE0555w
SJ000025756-1	6.5	O00767	PFE0555w
SJ000025757-1	6.5	O00767	PFE0555w
SJ000025765-1	6.8	O00767	PFE0555w
SJ000033015-1	7.1	O00767	PFE0555w
SJ000033018-1	7.7	O00767	PFE0555w
SJ000033020-1	7.7	O00767	PFE0555w
SJ000036097-1	6.2	O00767	PFE0555w
SJ000036964-1	7.2	O00767	PFE0555w
SJ000036966-1	6.8	O00767	PFE0555w
SJ000036969-1	7.7	O00767	PFE0555w
SJ000036970-1	7.6	O00767	PFE0555w
SJ000036971-1	7.2	O00767	PFE0555w
SJ000036976-1	7.7	O00767	PFE0555w
SJ000036977-1	7.9	O00767	PFE0555w
SJ000036978-1	7.1	O00767	PFE0555w
SJ000036979-1	7.1	O00767	PFE0555w
SJ000036982-1	7.7	O00767	PFE0555w
SJ000036983-1	7.7	O00767	PFE0555w
SJ000036986-1	7.7	O00767	PFE0555w
SJ000036993-1	7.7	O00767	PFE0555w
SJ000036994-1	7.7	O00767	PFE0555w
SJ000036995-1	7.1	O00767	PFE0555w
SJ000036996-1	8.0	O00767	PFE0555w
SJ000036999-1	7.7	O00767	PFE0555w
SJ000037000-1	7.7	O00767	PFE0555w
SJ000037013-1	7.7	O00767	PFE0555w
SJ000037016-1	7.9	O00767	PFE0555w
SJ000037017-1	7.1	O00767	PFE0555w
SJ000037018-1	7.1	O00767	PFE0555w
SJ000037019-1	7.4	O00767	PFE0555w
SJ000037020-1	6.0	O00767	PFE0555w
SJ000037022-1	7.7	O00767	PFE0555w
SJ000037023-1	7.9	O00767	PFE0555w
SJ000037025-1	7.7	O00767	PFE0555w
SJ000037031-1	7.1	O00767	PFE0555w
SJ000037032-1	6.2	O00767	PFE0555w
SJ000037035-1	7.8	O00767	PFE0555w
SJ000037036-1	7.9	O00767	PFE0555w
SJ000037037-1	7.7	O00767	PFE0555w
SJ000037038-1	6.2	O00767	PFE0555w
SJ000037039-1	6.2	O00767	PFE0555w
SJ000037040-1	7.9	O00767	PFE0555w
SJ000037041-1	7.8	O00767	PFE0555w
SJ000037046-1	7.0	O00767	PFE0555w
SJ000037047-1	7.2	O00767	PFE0555w
SJ000037048-1	7.0	O00767	PFE0555w
SJ000037051-1	7.7	O00767	PFE0555w
SJ000037052-1	7.8	O00767	PFE0555w
SJ000037053-1	7.4	O00767	PFE0555w
SJ000037054-1	7.6	O00767	PFE0555w
SJ000037055-1	7.1	O00767	PFE0555w
SJ000037061-1	7.4	O00767	PFE0555w
SJ000037062-1	7.3	O00767	PFE0555w
SJ000037063-1	7.9	O00767	PFE0555w
SJ000037064-1	7.6	O00767	PFE0555w
SJ000037065-1	8.0	O00767	PFE0555w
SJ000037067-1	7.9	O00767	PFE0555w
SJ000037068-1	7.9	O00767	PFE0555w
SJ000037069-1	7.4	O00767	PFE0555w
SJ000037072-1	7.9	O00767	PFE0555w
SJ000037073-1	6.2	O00767	PFE0555w
SJ000037074-1	7.7	O00767	PFE0555w
SJ000037075-1	8.0	O00767	PFE0555w
SJ000037076-1	7.8	O00767	PFE0555w
SJ000037078-1	7.1	O00767	PFE0555w
SJ000037079-1	7.9	O00767	PFE0555w
SJ000037080-1	7.3	O00767	PFE0555w
SJ000037081-1	7.1	O00767	PFE0555w
SJ000037082-1	5.4	O00767	PFE0555w
SJ000037083-1	8.0	O00767	PFE0555w
SJ000037085-1	7.6	O00767	PFE0555w
SJ000037086-1	8.0	O00767	PFE0555w
SJ000037087-1	7.9	O00767	PFE0555w
SJ000038038-1	7.9	O00767	PFE0555w
SJ000038039-1	7.9	O00767	PFE0555w
SJ000038949-1	7.7	O00767	PFE0555w
SJ000038950-1	7.8	O00767	PFE0555w
SJ000039435-1	7.8	O00767	PFE0555w
SJ000039436-1	7.9	O00767	PFE0555w
SJ000039612-1	6.2	O00767	PFE0555w
SJ000039614-1	6.2	O00767	PFE0555w
SJ000043094-1	6.5	O00767	PFE0555w
SJ000043102-1	6.4	O00767	PFE0555w
SJ000043119-1	6.4	O00767	PFE0555w
SJ000050452-1	7.9	O00767	PFE0555w
SJ000051034-1	7.2	O00767	PFE0555w
SJ000052233-1	6.2	O00767	PFE0555w
SJ000054930-1	6.2	O00767	PFE0555w
SJ000054934-1	6.2	O00767	PFE0555w
SJ000055207-1	6.2	O00767	PFE0555w
SJ000061341-1	7.7	O00767	PFE0555w
SJ000061350-1	7.8	O00767	PFE0555w
SJ000068031-1	7.7	O00767	PFE0555w
SJ000068032-1	7.2	O00767	PFE0555w
SJ000068034-1	7.8	O00767	PFE0555w
SJ000068037-1	7.8	O00767	PFE0555w
SJ000068041-1	6.1	O00767	PFE0555w
SJ000068087-1	7.7	O00767	PFE0555w
SJ000068090-1	8.1	O00767	PFE0555w
SJ000068092-1	5.7	O00767	PFE0555w
SJ000068094-1	7.3	O00767	PFE0555w
SJ000068097-1	7.8	O00767	PFE0555w
SJ000068100-1	6.5	O00767	PFE0555w
SJ000070023-1	7.1	O00767	PFE0555w
SJ000071233-1	7.9	O00767	PFE0555w
SJ000071236-1	5.1	O00767	PFE0555w
SJ000078741-1	7.1	O00767	PFE0555w
SJ000078742-1	7.1	O00767	PFE0555w
SJ000078751-1	7.1	O00767	PFE0555w
SJ000078752-1	7.1	O00767	PFE0555w
SJ000078756-1	7.1	O00767	PFE0555w
SJ000078766-1	7.1	O00767	PFE0555w
SJ000078767-1	7.1	O00767	PFE0555w
SJ000078769-1	7.1	O00767	PFE0555w
SJ000080925-1	5.6	O00767	PFE0555w
SJ000080926-1	7.4	O00767	PFE0555w
SJ000080927-1	5.4	O00767	PFE0555w
SJ000080928-1	7.4	O00767	PFE0555w
SJ000082882-1	5.4	O00767	PFE0555w
SJ000082885-1	5.4	O00767	PFE0555w
SJ000083078-1	7.7	O00767	PFE0555w
SJ000083082-1	7.7	O00767	PFE0555w
SJ000083083-1	7.7	O00767	PFE0555w
SJ000083084-1	8.6	O00767	PFE0555w
SJ000084189-1	7.3	O00767	PFE0555w
SJ000084190-1	7.9	O00767	PFE0555w
SJ000084192-1	7.6	O00767	PFE0555w
SJ000084196-1	7.7	O00767	PFE0555w
SJ000084199-1	8.0	O00767	PFE0555w
SJ000084213-1	7.6	O00767	PFE0555w
SJ000084284-1	7.7	O00767	PFE0555w
SJ000084285-1	8.0	O00767	PFE0555w
SJ000084286-1	7.7	O00767	PFE0555w
SJ000084287-1	7.7	O00767	PFE0555w
SJ000084288-1	7.7	O00767	PFE0555w
SJ000084289-1	8.6	O00767	PFE0555w
SJ000084290-1	6.6	O00767	PFE0555w
SJ000086005-1	7.1	O00767	PFE0555w
SJ000086006-1	7.1	O00767	PFE0555w
SJ000086007-1	7.1	O00767	PFE0555w
SJ000086009-1	7.1	O00767	PFE0555w
SJ000086010-1	7.1	O00767	PFE0555w
SJ000086012-1	7.1	O00767	PFE0555w
SJ000086019-1	7.1	O00767	PFE0555w
SJ000086020-1	7.1	O00767	PFE0555w
SJ000086025-1	7.1	O00767	PFE0555w
SJ000086027-1	7.1	O00767	PFE0555w
SJ000086028-1	6.2	O00767	PFE0555w
SJ000086034-1	7.1	O00767	PFE0555w
SJ000086968-1	7.1	O00767	PFE0555w
SJ000086972-1	8.0	O00767	PFE0555w
SJ000086987-1	7.7	O00767	PFE0555w
SJ000088975-1	8.0	O00767	PFE0555w
SJ000088976-1	8.0	O00767	PFE0555w
SJ000088977-1	8.0	O00767	PFE0555w
SJ000089710-1	8.0	O00767	PFE0555w
SJ000089711-1	7.8	O00767	PFE0555w
SJ000089718-1	6.2	O00767	PFE0555w
SJ000089719-1	6.2	O00767	PFE0555w
SJ000089720-1	8.2	O00767	PFE0555w
SJ000089722-1	7.8	O00767	PFE0555w
SJ000098359-1	6.9	O00767	PFE0555w
SJ000098473-1	8.1	O00767	PFE0555w
SJ000098528-1	7.7	O00767	PFE0555w
SJ000098548-1	7.3	O00767	PFE0555w
SJ000098565-1	8.4	O00767	PFE0555w
SJ000099265-1	5.4	O00767	PFE0555w
SJ000099266-1	5.4	O00767	PFE0555w
SJ000099267-1	5.4	O00767	PFE0555w
SJ000100050-1	5.2	O00767	PFE0555w
SJ000100052-1	5.3	O00767	PFE0555w
SJ000100059-1	7.0	O00767	PFE0555w
SJ000100060-1	7.9	O00767	PFE0555w
SJ000100061-1	8.6	O00767	PFE0555w
SJ000100062-1	8.6	O00767	PFE0555w
SJ000100066-1	5.6	O00767	PFE0555w
SJ000100068-1	7.9	O00767	PFE0555w
SJ000100071-1	7.1	O00767	PFE0555w
SJ000100072-1	8.6	O00767	PFE0555w
SJ000100084-1	7.8	O00767	PFE0555w
SJ000100085-1	7.8	O00767	PFE0555w
SJ000100086-1	8.0	O00767	PFE0555w
SJ000100087-1	8.0	O00767	PFE0555w
SJ000100089-1	6.5	O00767	PFE0555w
SJ000100090-1	7.5	O00767	PFE0555w
SJ000100092-1	7.5	O00767	PFE0555w
SJ000100093-1	8.0	O00767	PFE0555w
SJ000100094-1	6.2	O00767	PFE0555w
SJ000100096-1	6.3	O00767	PFE0555w
SJ000100097-1	8.0	O00767	PFE0555w
SJ000102130-1	5.4	O00767	PFE0555w
SJ000102131-1	5.4	O00767	PFE0555w
SJ000103724-1	5.3	O00767	PFE0555w
SJ000103725-1	5.4	O00767	PFE0555w
SJ000103727-1	5.3	O00767	PFE0555w
SJ000103728-1	5.3	O00767	PFE0555w
SJ000104126-1	5.3	O00767	PFE0555w
SJ000104127-1	5.4	O00767	PFE0555w
SJ000104128-1	5.4	O00767	PFE0555w
SJ000104130-1	5.3	O00767	PFE0555w
SJ000104131-1	5.3	O00767	PFE0555w
SJ000104134-1	5.4	O00767	PFE0555w
SJ000104135-1	5.3	O00767	PFE0555w
SJ000104136-1	5.3	O00767	PFE0555w
SJ000104139-1	5.4	O00767	PFE0555w
SJ000104140-1	5.3	O00767	PFE0555w
SJ000104146-1	6.2	O00767	PFE0555w
SJ000104147-1	5.4	O00767	PFE0555w
SJ000104154-1	5.3	O00767	PFE0555w
SJ000104155-1	5.3	O00767	PFE0555w
SJ000104157-1	5.3	O00767	PFE0555w
SJ000107526-1	7.8	O00767	PFE0555w
SJ000107528-1	7.8	O00767	PFE0555w
SJ000107530-1	7.9	O00767	PFE0555w
SJ000107531-1	7.1	O00767	PFE0555w
SJ000107532-1	8.0	O00767	PFE0555w
SJ000107534-1	7.9	O00767	PFE0555w
SJ000107535-1	7.8	O00767	PFE0555w
SJ000107536-1	7.9	O00767	PFE0555w
SJ000107537-1	7.8	O00767	PFE0555w
SJ000107538-1	7.9	O00767	PFE0555w
SJ000107539-1	7.9	O00767	PFE0555w
SJ000107540-1	8.0	O00767	PFE0555w
SJ000107541-1	7.0	O00767	PFE0555w
SJ000107542-1	7.1	O00767	PFE0555w
SJ000107543-1	7.1	O00767	PFE0555w
SJ000107545-1	7.8	O00767	PFE0555w
SJ000107546-1	7.0	O00767	PFE0555w
SJ000107547-1	7.1	O00767	PFE0555w
SJ000107548-1	7.1	O00767	PFE0555w
SJ000107550-1	8.1	O00767	PFE0555w
SJ000107551-1	7.9	O00767	PFE0555w
SJ000109279-1	8.0	O00767	PFE0555w
SJ000109280-1	7.1	O00767	PFE0555w
SJ000109286-1	8.0	O00767	PFE0555w
SJ000109291-1	8.1	O00767	PFE0555w
SJ000109297-1	8.0	O00767	PFE0555w
SJ000114907-1	5.3	O00767	PFE0555w
SJ000114953-1	5.3	O00767	PFE0555w
SJ000115205-1	7.9	O00767	PFE0555w
SJ000115209-1	7.7	O00767	PFE0555w
SJ000115212-1	7.7	O00767	PFE0555w
SJ000120217-1	6.1	O00767	PFE0555w
SJ000120218-1	8.0	O00767	PFE0555w
SJ000124010-1	6.2	O00767	PFE0555w
SJ000124502-1	7.1	O00767	PFE0555w
SJ000124556-1	7.1	O00767	PFE0555w
SJ000126683-1	6.2	O00767	PFE0555w
SJ000130564-1	5.2	O00767	PFE0555w
SJ000134142-1	7.1	O00767	PFE0555w
SJ000134312-1	5.8	O00767	PFE0555w
SJ000134589-1	7.7	O00767	PFE0555w
SJ000134956-1	7.9	O00767	PFE0555w
SJ000136978-1	5.8	O00767	PFE0555w
SJ000136979-1	5.4	O00767	PFE0555w
SJ000136980-1	7.1	O00767	PFE0555w
SJ000137854-1	5.1	O00767	PFE0555w
SJ000138138-1	7.3	O00767	PFE0555w
SJ000138554-1	7.1	O00767	PFE0555w
SJ000138616-1	6.7	O00767	PFE0555w
SJ000142327-1	5.1	O00767	PFE0555w
SJ000144306-1	5.1	O00767	PFE0555w
SJ000144482-1	5.1	O00767	PFE0555w
SJ000148099-1	5.1	O00767	PFE0555w
SJ000148515-1	5.1	O00767	PFE0555w
SJ000148748-1	5.1	O00767	PFE0555w
SJ000148849-1	5.9	O00767	PFE0555w
SJ000150349-1	6.2	O00767	PFE0555w
SJ000150474-1	6.2	O00767	PFE0555w
SJ000151120-1	7.3	O00767	PFE0555w
SJ000151323-1	7.9	O00767	PFE0555w
SJ000151390-1	6.2	O00767	PFE0555w
SJ000152616-1	6.2	O00767	PFE0555w
SJ000153822-1	7.6	O00767	PFE0555w
SJ000154115-1	6.2	O00767	PFE0555w
SJ000154132-1	6.2	O00767	PFE0555w
SJ000154807-1	5.3	O00767	PFE0555w
SJ000154808-1	5.1	O00767	PFE0555w
SJ000154826-1	8.6	O00767	PFE0555w
SJ000154835-1	6.8	O00767	PFE0555w
SJ000154866-1	7.0	O00767	PFE0555w
SJ000154890-1	6.8	O00767	PFE0555w
SJ000154892-1	6.7	O00767	PFE0555w
SJ000154908-1	6.7	O00767	PFE0555w
SJ000154921-1	6.8	O00767	PFE0555w
SJ000154945-1	7.0	O00767	PFE0555w
SJ000155004-1	6.7	O00767	PFE0555w
SJ000155012-1	6.7	O00767	PFE0555w
SJ000155101-1	6.2	O00767	PFE0555w
SJ000155116-1	6.9	O00767	PFE0555w
SJ000155127-1	6.1	O00767	PFE0555w
SJ000155143-1	6.9	O00767	PFE0555w
SJ000158888-1	6.3	O00767	PFE0555w
SJ000159989-1	6.2	O00767	PFE0555w
SJ000160051-1	6.4	O00767	PFE0555w
SJ000162590-1	7.0	O00767	PFE0555w
SJ000163206-1	6.4	O00767	PFE0555w
SJ000163478-1	6.7	O00767	PFE0555w
SJ000164070-1	5.9	O00767	PFE0555w
SJ000164079-1	7.6	O00767	PFE0555w
SJ000164245-1	6.9	O00767	PFE0555w
SJ000164499-1	6.2	O00767	PFE0555w
SJ000165373-1	6.2	O00767	PFE0555w
SJ000168231-1	5.7	O00767	PFE0555w
SJ000168531-1	7.4	O00767	PFE0555w
SJ000168537-1	5.5	O00767	PFE0555w
SJ000169664-1	7.7	O00767	PFE0555w
SJ000170010-1	6.3	O00767	PFE0555w
SJ000170396-1	6.2	O00767	PFE0555w
SJ000170544-1	6.2	O00767	PFE0555w
SJ000170577-1	7.7	O00767	PFE0555w
SJ000171023-1	6.2	O00767	PFE0555w
SJ000171081-1	6.2	O00767	PFE0555w
SJ000172372-1	6.3	O00767	PFE0555w
SJ000174707-1	6.2	O00767	PFE0555w
SJ000174721-1	6.2	O00767	PFE0555w
SJ000174745-1	6.2	O00767	PFE0555w
SJ000174766-1	7.7	O00767	PFE0555w
SJ000174900-1	6.2	O00767	PFE0555w
SJ000174974-1	7.7	O00767	PFE0555w
SJ000175038-1	7.2	O00767	PFE0555w
SJ000175079-1	6.2	O00767	PFE0555w
SJ000175168-1	6.2	O00767	PFE0555w
SJ000175227-1	6.2	O00767	PFE0555w
SJ000175367-1	7.8	O00767	PFE0555w
SJ000175444-1	8.0	O00767	PFE0555w
SJ000175732-1	5.4	O00767	PFE0555w
SJ000175742-1	7.9	O00767	PFE0555w
SJ000175885-1	7.1	O00767	PFE0555w
SJ000175919-1	7.8	O00767	PFE0555w
SJ000175930-1	7.7	O00767	PFE0555w
SJ000176008-1	6.2	O00767	PFE0555w
SJ000176012-1	6.2	O00767	PFE0555w
SJ000176062-1	5.8	O00767	PFE0555w
SJ000176076-1	7.7	O00767	PFE0555w
SJ000176078-1	8.1	O00767	PFE0555w
SJ000176097-1	6.2	O00767	PFE0555w
SJ000176099-1	7.7	O00767	PFE0555w
SJ000176101-1	6.2	O00767	PFE0555w
SJ000176137-1	7.1	O00767	PFE0555w
SJ000176148-1	7.6	O00767	PFE0555w
SJ000176154-1	7.9	O00767	PFE0555w
SJ000176205-1	5.4	O00767	PFE0555w
SJ000176210-1	6.3	O00767	PFE0555w
SJ000176225-1	7.9	O00767	PFE0555w
SJ000176248-1	7.2	O00767	PFE0555w
SJ000176278-1	7.1	O00767	PFE0555w
SJ000176397-1	7.7	O00767	PFE0555w
SJ000176452-1	5.1	O00767	PFE0555w
SJ000176467-1	7.9	O00767	PFE0555w
SJ000176491-1	5.9	O00767	PFE0555w
SJ000176498-1	7.7	O00767	PFE0555w
SJ000176527-1	6.2	O00767	PFE0555w
SJ000176556-1	8.1	O00767	PFE0555w
SJ000176579-1	7.7	O00767	PFE0555w
SJ000176594-1	7.8	O00767	PFE0555w
SJ000176604-1	6.2	O00767	PFE0555w
SJ000176622-1	7.7	O00767	PFE0555w
SJ000176654-1	7.7	O00767	PFE0555w
SJ000176771-1	7.8	O00767	PFE0555w
SJ000176811-1	7.1	O00767	PFE0555w
SJ000177620-1	7.9	O00767	PFE0555w
SJ000177630-1	8.0	O00767	PFE0555w
SJ000177672-1	6.2	O00767	PFE0555w
SJ000177713-1	5.4	O00767	PFE0555w
SJ000177801-1	5.2	O00767	PFE0555w
SJ000177910-1	6.2	O00767	PFE0555w
SJ000177961-1	7.9	O00767	PFE0555w
SJ000178190-1	8.0	O00767	PFE0555w
SJ000178657-1	7.8	O00767	PFE0555w
SJ000179431-1	8.1	O00767	PFE0555w
SJ000180162-1	6.3	O00767	PFE0555w
SJ000180489-1	6.2	O00767	PFE0555w
SJ000180789-1	7.4	O00767	PFE0555w
SJ000180887-1	8.0	O00767	PFE0555w
SJ000182329-1	6.9	O00767	PFE0555w
SJ000182367-1	6.2	O00767	PFE0555w
SJ000183048-1	6.2	O00767	PFE0555w
SJ000183977-1	7.7	O00767	PFE0555w
SJ000184483-1	8.1	O00767	PFE0555w
SJ000184567-1	6.7	O00767	PFE0555w
SJ000184772-1	5.4	O00767	PFE0555w
SJ000185467-1	5.3	O00767	PFE0555w
SJ000185721-1	5.5	O00767	PFE0555w
SJ000185960-1	7.9	O00767	PFE0555w
SJ000186039-1	7.9	O00767	PFE0555w
SJ000186188-1	8.0	O00767	PFE0555w
SJ000186446-1	7.8	O00767	PFE0555w
SJ000186466-1	8.0	O00767	PFE0555w
SJ000186546-1	7.9	O00767	PFE0555w
SJ000186706-1	7.7	O00767	PFE0555w
SJ000188470-1	6.2	O00767	PFE0555w
SJ000188577-1	6.2	O00767	PFE0555w
SJ000188869-1	6.2	O00767	PFE0555w
SJ000189544-1	6.2	O00767	PFE0555w
SJ000189852-1	6.2	O00767	PFE0555w
SJ000190404-1	6.2	O00767	PFE0555w
SJ000192245-1	7.7	O00767	PFE0555w
SJ000192954-1	6.8	O00767	PFE0555w
SJ000193309-1	8.0	O00767	PFE0555w
SJ000193328-1	6.2	O00767	PFE0555w
SJ000193355-1	6.2	O00767	PFE0555w
SJ000193369-1	7.1	O00767	PFE0555w
SJ000193411-1	6.2	O00767	PFE0555w
SJ000193493-1	8.3	O00767	PFE0555w
SJ000193566-1	8.2	O00767	PFE0555w
SJ000193592-1	6.2	O00767	PFE0555w
SJ000193602-1	7.9	O00767	PFE0555w
SJ000193689-1	7.8	O00767	PFE0555w
SJ000193859-1	7.9	O00767	PFE0555w
SJ000193876-1	7.7	O00767	PFE0555w
SJ000194009-1	7.2	O00767	PFE0555w
SJ000194015-1	7.7	O00767	PFE0555w
SJ000194027-1	7.7	O00767	PFE0555w
SJ000194074-1	7.9	O00767	PFE0555w
SJ000194114-1	7.4	O00767	PFE0555w
SJ000194275-1	6.2	O00767	PFE0555w
SJ000194287-1	7.9	O00767	PFE0555w
SJ000194380-1	6.3	O00767	PFE0555w
SJ000194411-1	6.2	O00767	PFE0555w
SJ000194584-1	7.8	O00767	PFE0555w
SJ000194693-1	6.2	O00767	PFE0555w
SJ000194719-1	6.2	O00767	PFE0555w
SJ000194781-1	7.7	O00767	PFE0555w
SJ000194845-1	8.2	O00767	PFE0555w
SJ000194860-1	7.2	O00767	PFE0555w
SJ000195022-1	6.2	O00767	PFE0555w
SJ000195143-1	7.8	O00767	PFE0555w
SJ000195164-1	7.0	O00767	PFE0555w
SJ000195173-1	7.4	O00767	PFE0555w
SJ000195495-1	7.8	O00767	PFE0555w
SJ000195543-1	6.2	O00767	PFE0555w
SJ000195606-1	6.2	O00767	PFE0555w
SJ000195703-1	6.2	O00767	PFE0555w
SJ000195717-1	8.0	O00767	PFE0555w
SJ000195765-1	8.0	O00767	PFE0555w
SJ000195878-1	5.1	O00767	PFE0555w
SJ000195919-1	7.5	O00767	PFE0555w
SJ000196133-1	7.1	O00767	PFE0555w
SJ000196283-1	7.1	O00767	PFE0555w
SJ000197381-1	7.6	O00767	PFE0555w
SJ000197822-1	8.0	O00767	PFE0555w
SJ000197833-1	7.0	O00767	PFE0555w
SJ000197834-1	8.0	O00767	PFE0555w
SJ000197893-1	6.2	O00767	PFE0555w
SJ000197909-1	7.7	O00767	PFE0555w
SJ000199155-1	7.2	O00767	PFE0555w
SJ000199682-1	7.1	O00767	PFE0555w
SJ000199804-1	5.8	O00767	PFE0555w
SJ000200278-1	6.1	O00767	PFE0555w
SJ000200281-1	7.1	O00767	PFE0555w
SJ000200725-1	5.5	O00767	PFE0555w
SJ000200829-1	6.3	O00767	PFE0555w
SJ000200898-1	7.0	O00767	PFE0555w
SJ000201009-1	6.3	O00767	PFE0555w
SJ000201700-1	6.2	O00767	PFE0555w
SJ000201867-1	6.2	O00767	PFE0555w
SJ000201959-1	6.2	O00767	PFE0555w
SJ000202173-1	6.2	O00767	PFE0555w
SJ000202240-1	6.1	O00767	PFE0555w
SJ000202268-1	6.2	O00767	PFE0555w
SJ000202458-1	6.2	O00767	PFE0555w
SJ000203327-1	6.2	O00767	PFE0555w
SJ000203598-1	7.4	O00767	PFE0555w
SJ000203667-1	7.8	O00767	PFE0555w
SJ000204227-1	7.4	O00767	PFE0555w
SJ000204300-1	7.1	O00767	PFE0555w
SJ000204445-1	6.4	O00767	PFE0555w
SJ000204697-1	8.0	O00767	PFE0555w
SJ000204748-1	6.2	O00767	PFE0555w
SJ000204875-1	6.2	O00767	PFE0555w
SJ000204891-1	8.0	O00767	PFE0555w
SJ000204941-1	6.2	O00767	PFE0555w
SJ000205427-1	6.2	O00767	PFE0555w
SJ000205612-1	6.2	O00767	PFE0555w
SJ000206065-1	6.2	O00767	PFE0555w
SJ000206167-1	6.2	O00767	PFE0555w
SJ000206198-1	6.2	O00767	PFE0555w
SJ000206391-1	7.7	O00767	PFE0555w
SJ000206838-1	7.9	O00767	PFE0555w
SJ000206850-1	6.2	O00767	PFE0555w
SJ000206980-1	5.4	O00767	PFE0555w
SJ000207060-1	6.4	O00767	PFE0555w
SJ000207093-1	6.2	O00767	PFE0555w
SJ000207478-1	5.5	O00767	PFE0555w
SJ000208286-1	6.2	O00767	PFE0555w
SJ000208319-1	6.2	O00767	PFE0555w
SJ000208773-1	6.2	O00767	PFE0555w
SJ000208899-1	6.2	O00767	PFE0555w
SJ000209272-1	6.2	O00767	PFE0555w
SJ000209377-1	6.2	O00767	PFE0555w
SJ000209448-1	6.2	O00767	PFE0555w
SJ000209622-1	5.5	O00767	PFE0555w
SJ000210599-1	7.2	O00767	PFE0555w
SJ000210642-1	7.7	O00767	PFE0555w
SJ000210649-1	6.2	O00767	PFE0555w
SJ000210651-1	6.2	O00767	PFE0555w
SJ000210669-1	7.7	O00767	PFE0555w
SJ000210713-1	6.2	O00767	PFE0555w
SJ000210741-1	8.1	O00767	PFE0555w
SJ000210746-1	6.2	O00767	PFE0555w
SJ000210778-1	7.7	O00767	PFE0555w
SJ000210795-1	6.2	O00767	PFE0555w
SJ000210799-1	6.2	O00767	PFE0555w
SJ000210807-1	6.2	O00767	PFE0555w
SJ000210817-1	6.2	O00767	PFE0555w
SJ000210830-1	6.2	O00767	PFE0555w
SJ000210860-1	8.1	O00767	PFE0555w
SJ000210881-1	7.8	O00767	PFE0555w
SJ000210901-1	6.2	O00767	PFE0555w
SJ000210958-1	6.2	O00767	PFE0555w
SJ000210989-1	6.2	O00767	PFE0555w
SJ000210991-1	7.8	O00767	PFE0555w
SJ000210997-1	6.2	O00767	PFE0555w
SJ000211015-1	7.3	O00767	PFE0555w
SJ000211021-1	6.2	O00767	PFE0555w
SJ000211027-1	6.2	O00767	PFE0555w
SJ000211049-1	6.2	O00767	PFE0555w
SJ000211067-1	6.2	O00767	PFE0555w
SJ000211075-1	6.2	O00767	PFE0555w
SJ000211085-1	6.2	O00767	PFE0555w
SJ000211095-1	6.2	O00767	PFE0555w
SJ000211112-1	6.2	O00767	PFE0555w
SJ000211114-1	6.2	O00767	PFE0555w
SJ000211134-1	6.2	O00767	PFE0555w
SJ000211157-1	6.2	O00767	PFE0555w
SJ000211164-1	6.2	O00767	PFE0555w
SJ000211189-1	7.7	O00767	PFE0555w
SJ000211220-1	6.2	O00767	PFE0555w
SJ000211251-1	6.2	O00767	PFE0555w
SJ000211271-1	6.2	O00767	PFE0555w
SJ000211276-1	6.2	O00767	PFE0555w
SJ000211279-1	7.8	O00767	PFE0555w
SJ000211335-1	6.2	O00767	PFE0555w
SJ000211372-1	6.2	O00767	PFE0555w
SJ000211379-1	6.2	O00767	PFE0555w
SJ000211380-1	6.2	O00767	PFE0555w
SJ000211382-1	6.2	O00767	PFE0555w
SJ000211384-1	7.3	O00767	PFE0555w
SJ000211401-1	6.2	O00767	PFE0555w
SJ000211408-1	6.2	O00767	PFE0555w
SJ000211452-1	6.2	O00767	PFE0555w
SJ000211455-1	6.2	O00767	PFE0555w
SJ000211471-1	7.7	O00767	PFE0555w
SJ000211484-1	7.4	O00767	PFE0555w
SJ000211486-1	6.2	O00767	PFE0555w
SJ000211520-1	7.9	O00767	PFE0555w
SJ000211582-1	7.7	O00767	PFE0555w
SJ000211619-1	6.2	O00767	PFE0555w
SJ000211628-1	6.2	O00767	PFE0555w
SJ000211630-1	6.2	O00767	PFE0555w
SJ000211653-1	8.2	O00767	PFE0555w
SJ000211664-1	6.2	O00767	PFE0555w
SJ000211677-1	8.2	O00767	PFE0555w
SJ000211682-1	6.2	O00767	PFE0555w
SJ000211686-1	6.2	O00767	PFE0555w
SJ000211703-1	6.2	O00767	PFE0555w
SJ000211708-1	8.0	O00767	PFE0555w
SJ000211716-1	6.2	O00767	PFE0555w
SJ000211725-1	6.2	O00767	PFE0555w
SJ000211727-1	6.2	O00767	PFE0555w
SJ000211744-1	6.2	O00767	PFE0555w
SJ000211783-1	6.2	O00767	PFE0555w
SJ000211799-1	6.2	O00767	PFE0555w
SJ000211807-1	6.2	O00767	PFE0555w
SJ000211908-1	6.2	O00767	PFE0555w
SJ000211922-1	7.8	O00767	PFE0555w
SJ000211956-1	7.6	O00767	PFE0555w
SJ000212018-1	6.2	O00767	PFE0555w
SJ000212039-1	7.9	O00767	PFE0555w
SJ000212058-1	6.2	O00767	PFE0555w
SJ000212081-1	6.2	O00767	PFE0555w
SJ000212088-1	6.4	O00767	PFE0555w
SJ000212105-1	6.2	O00767	PFE0555w
SJ000212126-1	6.2	O00767	PFE0555w
SJ000212137-1	6.4	O00767	PFE0555w
SJ000212155-1	6.2	O00767	PFE0555w
SJ000212185-1	6.2	O00767	PFE0555w
SJ000212214-1	6.2	O00767	PFE0555w
SJ000212232-1	7.2	O00767	PFE0555w
SJ000212237-1	6.2	O00767	PFE0555w
SJ000212242-1	6.2	O00767	PFE0555w
SJ000212252-1	8.6	O00767	PFE0555w
SJ000212277-1	6.2	O00767	PFE0555w
SJ000212288-1	6.2	O00767	PFE0555w
SJ000212327-1	6.2	O00767	PFE0555w
SJ000212337-1	6.2	O00767	PFE0555w
SJ000212342-1	6.4	O00767	PFE0555w
SJ000212347-1	6.2	O00767	PFE0555w
SJ000212419-1	6.2	O00767	PFE0555w
SJ000212425-1	6.2	O00767	PFE0555w
SJ000212431-1	7.7	O00767	PFE0555w
SJ000212457-1	7.9	O00767	PFE0555w
SJ000212486-1	7.8	O00767	PFE0555w
SJ000212500-1	7.9	O00767	PFE0555w
SJ000212512-1	7.9	O00767	PFE0555w
SJ000212544-1	6.2	O00767	PFE0555w
SJ000212552-1	6.2	O00767	PFE0555w
SJ000212600-1	6.2	O00767	PFE0555w
SJ000212617-1	6.2	O00767	PFE0555w
SJ000212633-1	6.2	O00767	PFE0555w
SJ000212661-1	6.2	O00767	PFE0555w
SJ000212685-1	7.1	O00767	PFE0555w
SJ000212687-1	6.2	O00767	PFE0555w
SJ000212694-1	6.2	O00767	PFE0555w
SJ000212697-1	7.7	O00767	PFE0555w
SJ000212711-1	6.2	O00767	PFE0555w
SJ000212775-1	6.2	O00767	PFE0555w
SJ000212803-1	6.2	O00767	PFE0555w
SJ000212804-1	7.7	O00767	PFE0555w
SJ000212812-1	6.2	O00767	PFE0555w
SJ000212860-1	6.2	O00767	PFE0555w
SJ000212892-1	6.2	O00767	PFE0555w
SJ000212896-1	6.2	O00767	PFE0555w
SJ000212899-1	8.0	O00767	PFE0555w
SJ000212900-1	7.3	O00767	PFE0555w
SJ000212904-1	6.2	O00767	PFE0555w
SJ000212905-1	6.4	O00767	PFE0555w
SJ000212919-1	6.2	O00767	PFE0555w
SJ000212931-1	7.8	O00767	PFE0555w
SJ000212983-1	6.2	O00767	PFE0555w
SJ000213008-1	6.4	O00767	PFE0555w
SJ000213014-1	7.8	O00767	PFE0555w
SJ000213056-1	6.2	O00767	PFE0555w
SJ000213063-1	6.2	O00767	PFE0555w
SJ000213085-1	6.2	O00767	PFE0555w
SJ000213098-1	6.2	O00767	PFE0555w
SJ000213105-1	7.2	O00767	PFE0555w
SJ000213106-1	6.2	O00767	PFE0555w
SJ000213116-1	6.2	O00767	PFE0555w
SJ000213122-1	6.2	O00767	PFE0555w
SJ000213160-1	6.2	O00767	PFE0555w
SJ000213165-1	6.2	O00767	PFE0555w
SJ000213175-1	6.2	O00767	PFE0555w
SJ000213178-1	6.2	O00767	PFE0555w
SJ000213220-1	6.2	O00767	PFE0555w
SJ000213229-1	6.2	O00767	PFE0555w
SJ000213244-1	6.2	O00767	PFE0555w
SJ000213327-1	5.5	O00767	PFE0555w
SJ000214912-1	7.7	O00767	PFE0555w
SJ000216344-1	8.0	O00767	PFE0555w
SJ000219053-1	7.7	O00767	PFE0555w
SJ000220191-1	7.9	O00767	PFE0555w
SJ000220733-1	6.2	O00767	PFE0555w
SJ000220746-1	6.2	O00767	PFE0555w
SJ000220747-1	7.4	O00767	PFE0555w
SJ000220748-1	6.2	O00767	PFE0555w
SJ000220749-1	6.2	O00767	PFE0555w
SJ000220751-1	6.2	O00767	PFE0555w
SJ000220752-1	6.2	O00767	PFE0555w
SJ000220753-1	6.2	O00767	PFE0555w
SJ000220754-1	6.2	O00767	PFE0555w
SJ000220755-1	6.2	O00767	PFE0555w
SJ000220757-1	6.2	O00767	PFE0555w
SJ000220758-1	6.2	O00767	PFE0555w
SJ000220763-1	6.2	O00767	PFE0555w
SJ000220764-1	6.2	O00767	PFE0555w
SJ000220765-1	6.2	O00767	PFE0555w
SJ000220766-1	6.2	O00767	PFE0555w
SJ000220767-1	6.2	O00767	PFE0555w
SJ000220769-1	6.2	O00767	PFE0555w
SJ000220770-1	6.2	O00767	PFE0555w
SJ000220778-1	7.7	O00767	PFE0555w
SJ000220780-1	6.2	O00767	PFE0555w
SJ000220781-1	6.2	O00767	PFE0555w
SJ000220785-1	6.2	O00767	PFE0555w
SJ000220786-1	6.2	O00767	PFE0555w
SJ000220792-1	6.2	O00767	PFE0555w
SJ000220793-1	6.2	O00767	PFE0555w
SJ000220852-1	7.9	O00767	PFE0555w
SJ000220865-1	7.8	O00767	PFE0555w
SJ000222004-1	7.8	O00767	PFE0555w
SJ000222005-1	8.2	O00767	PFE0555w
SJ000222144	7.2	O00767	PFE0555w
SJ000222305-1	8.2	O00767	PFE0555w
SJ000222306-1	7.7	O00767	PFE0555w
SJ000222356-1	6.2	O00767	PFE0555w
SJ000222361-1	6.2	O00767	PFE0555w
SJ000222362-1	8.0	O00767	PFE0555w
SJ000222681-1	8.0	O00767	PFE0555w
SJ000222683-1	6.2	O00767	PFE0555w
SJ000222684-1	6.2	O00767	PFE0555w
SJ000222790-1	7.8	O00767	PFE0555w
SJ000222791-1	7.8	O00767	PFE0555w
SJ000222792-1	6.2	O00767	PFE0555w
SJ000222793-1	7.8	O00767	PFE0555w
SJ000222795-1	7.9	O00767	PFE0555w
SJ000222796-1	7.3	O00767	PFE0555w
SJ000222797-1	7.6	O00767	PFE0555w
SJ000222798-1	6.2	O00767	PFE0555w
SJ000222799-1	7.2	O00767	PFE0555w
SJ000222803-1	6.2	O00767	PFE0555w
SJ000222807-1	6.2	O00767	PFE0555w
SJ000222822-1	7.7	O00767	PFE0555w
SJ000222823-1	7.8	O00767	PFE0555w
SJ000222825-1	6.2	O00767	PFE0555w
SJ000222859-1	6.2	O00767	PFE0555w
SJ000222860-1	7.9	O00767	PFE0555w
SJ000222861-1	7.8	O00767	PFE0555w
SJ000222863-1	8.0	O00767	PFE0555w
SJ000222865-1	6.2	O00767	PFE0555w
SJ000222867-1	6.2	O00767	PFE0555w
SJ000222868-1	6.2	O00767	PFE0555w
SJ000222869-1	7.8	O00767	PFE0555w
SJ000222870-1	6.2	O00767	PFE0555w
SJ000223044-1	7.9	O00767	PFE0555w
SJ000223046-1	6.2	O00767	PFE0555w
SJ000223048-1	6.1	O00767	PFE0555w
SJ000223051-1	7.7	O00767	PFE0555w
SJ000223052-1	7.8	O00767	PFE0555w
SJ000223053-1	6.1	O00767	PFE0555w
SJ000223056-1	7.8	O00767	PFE0555w
SJ000223057-1	7.9	O00767	PFE0555w
SJ000223058-1	8.1	O00767	PFE0555w
SJ000223059-1	6.2	O00767	PFE0555w
SJ000223060-1	7.0	O00767	PFE0555w
SJ000223061-1	7.0	O00767	PFE0555w
SJ000223307-1	7.8	O00767	PFE0555w
SJ000224857-1	7.3	O00767	PFE0555w
SJ000224858-1	6.2	O00767	PFE0555w
SJ000224860-1	6.2	O00767	PFE0555w
SJ000224861-1	6.2	O00767	PFE0555w
SJ000224862-1	6.2	O00767	PFE0555w
SJ000224863-1	6.2	O00767	PFE0555w
SJ000224864-1	6.2	O00767	PFE0555w
SJ000224865-1	6.2	O00767	PFE0555w
SJ000224866-1	6.2	O00767	PFE0555w
SJ000224867-1	6.2	O00767	PFE0555w
SJ000224868-1	6.2	O00767	PFE0555w
SJ000224869-1	6.2	O00767	PFE0555w
SJ000224935-1	7.8	O00767	PFE0555w
SJ000224977-1	6.2	O00767	PFE0555w
SJ000224978-1	6.9	O00767	PFE0555w
SJ000224981-1	6.2	O00767	PFE0555w
SJ000224982-1	6.2	O00767	PFE0555w
SJ000224983-1	6.2	O00767	PFE0555w
SJ000224984-1	6.2	O00767	PFE0555w
SJ000224985-1	6.2	O00767	PFE0555w
SJ000224986-1	6.2	O00767	PFE0555w
SJ000224987-1	7.6	O00767	PFE0555w
SJ000225061-1	7.8	O00767	PFE0555w
SJ000225062-1	8.0	O00767	PFE0555w
SJ000225064-1	6.2	O00767	PFE0555w
SJ000225065-1	6.5	O00767	PFE0555w
SJ000225067-1	6.2	O00767	PFE0555w
SJ000225068-1	6.2	O00767	PFE0555w
SJ000225071-1	6.2	O00767	PFE0555w
SJ000225074-1	6.4	O00767	PFE0555w
SJ000225080-1	6.2	O00767	PFE0555w
SJ000225081-1	7.8	O00767	PFE0555w
SJ000225083-1	6.2	O00767	PFE0555w
SJ000225087-1	7.6	O00767	PFE0555w
SJ000225090-1	6.2	O00767	PFE0555w
SJ000225091-1	6.2	O00767	PFE0555w
SJ000225092-1	6.2	O00767	PFE0555w
SJ000225093-1	6.2	O00767	PFE0555w
SJ000225099-1	6.2	O00767	PFE0555w
SJ000225108-1	7.9	O00767	PFE0555w
SJ000225109-1	6.2	O00767	PFE0555w
SJ000225110-1	7.0	O00767	PFE0555w
SJ000225113-1	7.9	O00767	PFE0555w
SJ000225115-1	6.2	O00767	PFE0555w
SJ000225124-1	7.9	O00767	PFE0555w
SJ000225125-1	6.2	O00767	PFE0555w
SJ000225126-1	7.6	O00767	PFE0555w
SJ000225128-1	6.2	O00767	PFE0555w
SJ000225129-1	6.2	O00767	PFE0555w
SJ000225130-1	6.2	O00767	PFE0555w
SJ000225133-1	6.2	O00767	PFE0555w
SJ000225134-1	7.8	O00767	PFE0555w
SJ000225144-1	6.2	O00767	PFE0555w
SJ000225147-1	6.2	O00767	PFE0555w
SJ000225169-1	6.2	O00767	PFE0555w
SJ000225170-1	7.2	O00767	PFE0555w
SJ000225171-1	6.2	O00767	PFE0555w
SJ000225172-1	7.8	O00767	PFE0555w
SJ000225173-1	7.8	O00767	PFE0555w
SJ000225174-1	7.7	O00767	PFE0555w
SJ000225178-1	6.2	O00767	PFE0555w
SJ000225179-1	6.2	O00767	PFE0555w
SJ000225180-1	6.2	O00767	PFE0555w
SJ000225181-1	6.2	O00767	PFE0555w
SJ000225182-1	6.2	O00767	PFE0555w
SJ000225183-1	6.2	O00767	PFE0555w
SJ000225184-1	6.2	O00767	PFE0555w
SJ000225185-1	6.2	O00767	PFE0555w
SJ000225186-1	6.2	O00767	PFE0555w
SJ000225188-1	6.2	O00767	PFE0555w
SJ000225190-1	6.2	O00767	PFE0555w
SJ000225191-1	7.6	O00767	PFE0555w
SJ000225195-1	6.2	O00767	PFE0555w
SJ000225337-1	7.6	O00767	PFE0555w
SJ000225528-1	6.1	O00767	PFE0555w
SJ000225529-1	6.6	O00767	PFE0555w
SJ000225530-1	7.8	O00767	PFE0555w
SJ000225531-1	7.2	O00767	PFE0555w
SJ000230396-1	7.2	O00767	PFE0555w
SJ000230401-1	7.2	O00767	PFE0555w
SJ000230407-1	7.2	O00767	PFE0555w
SJ000230463-1	6.4	O00767	PFE0555w
SJ000230464-1	6.5	O00767	PFE0555w
SJ000231466-1	6.3	O00767	PFE0555w
SJ000231629-1	6.7	O00767	PFE0555w
SJ000231842-1	6.9	O00767	PFE0555w
SJ000231845-1	6.6	O00767	PFE0555w
SJ000236675-1	7.8	O00767	PFE0555w
SJ000236732-1	5.8	O00767	PFE0555w
SJ000236739-1	7.9	O00767	PFE0555w
SJ000243262-1	6.4	O00767	PFE0555w
SJ000243475-1	6.5	O00767	PFE0555w
SJ000247052-1	7.6	O00767	PFE0555w
SJ000257120-1	8.2	O00767	PFE0555w
SJ000262398-1	5.8	O00767	PFE0555w
SJ000262571-1	8.2	O00767	PFE0555w
SJ000265787-1	7.2	O00767	PFE0555w
SJ000265788-1	7.2	O00767	PFE0555w
SJ000265792-1	7.2	O00767	PFE0555w
SJ000265798-1	7.5	O00767	PFE0555w
SJ000265799-1	7.5	O00767	PFE0555w
SJ000265800-1	7.5	O00767	PFE0555w
SJ000265804-1	7.5	O00767	PFE0555w
SJ000265894-1	8.1	O00767	PFE0555w
SJ000265895-1	7.5	O00767	PFE0555w
SJ000265896-1	7.5	O00767	PFE0555w
SJ000265898-1	8.1	O00767	PFE0555w
SJ000265899-1	7.5	O00767	PFE0555w
SJ000265900-1	7.5	O00767	PFE0555w
SJ000265901-1	8.1	O00767	PFE0555w
SJ000265902-1	7.5	O00767	PFE0555w
SJ000265903-1	8.1	O00767	PFE0555w
SJ000265904-1	7.5	O00767	PFE0555w
SJ000265905-1	7.5	O00767	PFE0555w
SJ000265910-1	6.4	O00767	PFE0555w
SJ000265919-1	7.2	O00767	PFE0555w
SJ000265920-1	7.2	O00767	PFE0555w
SJ000265921-1	7.2	O00767	PFE0555w
SJ000265922-1	7.7	O00767	PFE0555w
SJ000265927-1	7.2	O00767	PFE0555w
SJ000265928-1	7.2	O00767	PFE0555w
SJ000265929-1	7.2	O00767	PFE0555w
SJ000265930-1	7.2	O00767	PFE0555w
SJ000265931-1	7.2	O00767	PFE0555w
SJ000265932-1	7.2	O00767	PFE0555w
SJ000265933-1	7.2	O00767	PFE0555w
SJ000265934-1	7.2	O00767	PFE0555w
SJ000265935-1	7.2	O00767	PFE0555w
SJ000268238-1	6.9	O00767	PFE0555w
SJ000268275-1	7.9	O00767	PFE0555w
SJ000268276-1	8.0	O00767	PFE0555w
SJ000268360-1	6.2	O00767	PFE0555w
SJ000268361-1	6.4	O00767	PFE0555w
SJ000268364-1	7.3	O00767	PFE0555w
SJ000268400-1	6.9	O00767	PFE0555w
SJ000268403-1	6.9	O00767	PFE0555w
SJ000268404-1	8.1	O00767	PFE0555w
SJ000278012-1	8.2	O00767	PFE0555w
SJ000278014-1	7.5	O00767	PFE0555w
SJ000280879-1	6.8	O00767	PFE0555w
SJ000281650-1	7.5	O00767	PFE0555w
SJ000281654-1	7.2	O00767	PFE0555w
SJ000284612-1	7.1	O00767	PFE0555w
SJ000292266-1	5.4	O00767	PFE0555w
GNF-Pf-1145	A	O14646	PF10_0232
GNF-Pf-69	A	O14646	PF10_0232
TCMDC-125785	5.1	O14925	PF13_0300
TCMDC-132054	5.0	O14925	PF13_0300
TCMDC-123634	5.1	O14925	PF13_0300
TCMDC-142245	5.8	O14925	PF13_0300
TCMDC-123782	5.0	O14925	PF13_0300
TCMDC-123738	5.0	O14925	PF13_0300
TCMDC-123643	5.1	O14925	PF13_0300
TCMDC-124517	5.0	O14925	PF13_0300
TCMDC-142178	5.2	O14925	PF13_0300
TCMDC-124330	5.0	O14925	PF13_0300
TCMDC-125339	5.0	O14925	PF13_0300
TCMDC-123807	5.0	O14925	PF13_0300
TCMDC-123619	5.0	O14925	PF13_0300
TCMDC-124331	5.0	O14925	PF13_0300
TCMDC-125560	5.1	O14925	PF13_0300
TCMDC-124497	5.0	O14925	PF13_0300
TCMDC-123654	5.0	O14925	PF13_0300
TCMDC-123884	5.1	O14925	PF13_0300
TCMDC-125605	5.1	O14925	PF13_0300
TCMDC-123814	5.0	O14925	PF13_0300
TCMDC-123940	5.0	O14925	PF13_0300
TCMDC-124456	5.0	O14925	PF13_0300
TCMDC-124374	5.0	O14925	PF13_0300
TCMDC-124343	5.1	O14925	PF13_0300
TCMDC-123725	5.3	O14925	PF13_0300
GNF-Pf-1103	5.0	O14925	PF13_0300
GNF-Pf-1266	5.0	O14925	PF13_0300
GNF-Pf-1737	5.0	O14925	PF13_0300
GNF-Pf-1773	5.0	O14925	PF13_0300
GNF-Pf-1801	5.2	O14925	PF13_0300
GNF-Pf-1823	5.0	O14925	PF13_0300
GNF-Pf-2026	5.0	O14925	PF13_0300
GNF-Pf-2116	5.1	O14925	PF13_0300
GNF-Pf-2197	5.0	O14925	PF13_0300
GNF-Pf-2228	5.0	O14925	PF13_0300
GNF-Pf-2315	5.0	O14925	PF13_0300
GNF-Pf-2439	5.0	O14925	PF13_0300
GNF-Pf-2875	5.0	O14925	PF13_0300
GNF-Pf-33	5.0	O14925	PF13_0300
GNF-Pf-3602	5.1	O14925	PF13_0300
GNF-Pf-3604	5.1	O14925	PF13_0300
GNF-Pf-3634	5.0	O14925	PF13_0300
GNF-Pf-3684	5.0	O14925	PF13_0300
GNF-Pf-3725	5.0	O14925	PF13_0300
GNF-Pf-3828	5.0	O14925	PF13_0300
GNF-Pf-386	5.0	O14925	PF13_0300
GNF-Pf-411	5.0	O14925	PF13_0300
GNF-Pf-4259	5.2	O14925	PF13_0300
GNF-Pf-4554	5.3	O14925	PF13_0300
GNF-Pf-4558	6.4	O14925	PF13_0300
GNF-Pf-4645	5.0	O14925	PF13_0300
GNF-Pf-4689	6.2	O14925	PF13_0300
GNF-Pf-4697	5.1	O14925	PF13_0300
GNF-Pf-4838	5.1	O14925	PF13_0300
GNF-Pf-4967	5.0	O14925	PF13_0300
GNF-Pf-5014	5.0	O14925	PF13_0300
GNF-Pf-5038	5.1	O14925	PF13_0300
GNF-Pf-5189	5.2	O14925	PF13_0300
GNF-Pf-5300	5.0	O14925	PF13_0300
GNF-Pf-5554	5.1	O14925	PF13_0300
GNF-Pf-57	5.2	O14925	PF13_0300
GNF-Pf-571	5.0	O14925	PF13_0300
GNF-Pf-902	5.2	O14925	PF13_0300
GNF-Pf-904	5.2	O14925	PF13_0300
SJ000001133-1	5.8	O14925	PF13_0300
SJ000001142-1	5.0	O14925	PF13_0300
SJ000001146-1	5.1	O14925	PF13_0300
SJ000001149-1	5.1	O14925	PF13_0300
SJ000001161-1	6.3	O14925	PF13_0300
SJ000001168-1	5.0	O14925	PF13_0300
SJ000001170-1	5.1	O14925	PF13_0300
SJ000001171-1	5.0	O14925	PF13_0300
SJ000001181-1	5.0	O14925	PF13_0300
SJ000001231-1	5.0	O14925	PF13_0300
SJ000001275-1	5.3	O14925	PF13_0300
SJ000001292-1	5.1	O14925	PF13_0300
SJ000001296-1	5.6	O14925	PF13_0300
SJ000001419-1	5.0	O14925	PF13_0300
SJ000001455-1	5.0	O14925	PF13_0300
SJ000001532-1	5.7	O14925	PF13_0300
SJ000001539-1	5.1	O14925	PF13_0300
SJ000001540-1	5.0	O14925	PF13_0300
SJ000001541-1	5.0	O14925	PF13_0300
SJ000001579-1	5.1	O14925	PF13_0300
SJ000001651-1	5.0	O14925	PF13_0300
SJ000001657-1	5.0	O14925	PF13_0300
SJ000001662-1	5.0	O14925	PF13_0300
SJ000001672-1	5.0	O14925	PF13_0300
SJ000001677-1	5.3	O14925	PF13_0300
SJ000001681-1	5.0	O14925	PF13_0300
SJ000001683-1	5.0	O14925	PF13_0300
SJ000001686-1	5.1	O14925	PF13_0300
SJ000001731-1	5.2	O14925	PF13_0300
SJ000001806-1	5.4	O14925	PF13_0300
SJ000001807-1	5.4	O14925	PF13_0300
SJ000001856-1	5.0	O14925	PF13_0300
SJ000001870-1	5.7	O14925	PF13_0300
SJ000001919-1	5.0	O14925	PF13_0300
SJ000001921-1	5.6	O14925	PF13_0300
SJ000002014-1	5.1	O14925	PF13_0300
SJ000002033-1	5.0	O14925	PF13_0300
SJ000002034-1	5.0	O14925	PF13_0300
SJ000002061-1	5.4	O14925	PF13_0300
SJ000002062-1	5.4	O14925	PF13_0300
SJ000002102-1	5.0	O14925	PF13_0300
SJ000002231-1	5.8	O14925	PF13_0300
SJ000002232-1	5.0	O14925	PF13_0300
SJ000002234-1	5.0	O14925	PF13_0300
SJ000002240-1	5.2	O14925	PF13_0300
SJ000002242-1	5.1	O14925	PF13_0300
SJ000002243-1	5.2	O14925	PF13_0300
SJ000002244-1	5.1	O14925	PF13_0300
SJ000002247-1	5.0	O14925	PF13_0300
SJ000002255-1	5.1	O14925	PF13_0300
SJ000002297-1	5.1	O14925	PF13_0300
SJ000002369-1	5.1	O14925	PF13_0300
SJ000002374-1	5.0	O14925	PF13_0300
SJ000002378-1	5.0	O14925	PF13_0300
SJ000002381-1	5.3	O14925	PF13_0300
SJ000002426-1	5.4	O14925	PF13_0300
SJ000002486-1	5.0	O14925	PF13_0300
SJ000002506-1	5.8	O14925	PF13_0300
SJ000002561-1	5.0	O14925	PF13_0300
SJ000002566-1	5.0	O14925	PF13_0300
SJ000002599-1	5.9	O14925	PF13_0300
SJ000002625-1	5.0	O14925	PF13_0300
SJ000002627-1	5.0	O14925	PF13_0300
SJ000002740-1	5.0	O14925	PF13_0300
SJ000002741-1	5.0	O14925	PF13_0300
SJ000002762-1	5.0	O14925	PF13_0300
SJ000002763-1	5.1	O14925	PF13_0300
SJ000002771-1	5.0	O14925	PF13_0300
SJ000002772-1	5.0	O14925	PF13_0300
SJ000002773-1	5.1	O14925	PF13_0300
SJ000002780-1	5.0	O14925	PF13_0300
SJ000002817-1	5.0	O14925	PF13_0300
SJ000002903-1	5.0	O14925	PF13_0300
SJ000002904-1	5.0	O14925	PF13_0300
SJ000003216-1	5.0	O14925	PF13_0300
SJ000003240-1	5.0	O14925	PF13_0300
SJ000003251-1	5.8	O14925	PF13_0300
SJ000003252-1	5.8	O14925	PF13_0300
SJ000003253-1	5.7	O14925	PF13_0300
SJ000003260-1	5.7	O14925	PF13_0300
SJ000003261-1	5.7	O14925	PF13_0300
SJ000003445-1	5.8	O14925	PF13_0300
SJ000003446-1	5.7	O14925	PF13_0300
SJ000003512-1	5.8	O14925	PF13_0300
SJ000003527-1	5.0	O14925	PF13_0300
SJ000003529-1	5.0	O14925	PF13_0300
SJ000003530-1	5.2	O14925	PF13_0300
SJ000003535-1	5.0	O14925	PF13_0300
SJ000003536-1	5.2	O14925	PF13_0300
SJ000003540-1	5.0	O14925	PF13_0300
SJ000003613-1	5.8	O14925	PF13_0300
SJ000003617-1	5.0	O14925	PF13_0300
SJ000003618-1	5.0	O14925	PF13_0300
SJ000003686-1	5.0	O14925	PF13_0300
SJ000003687-1	5.8	O14925	PF13_0300
SJ000003688-1	5.0	O14925	PF13_0300
SJ000003693-1	5.7	O14925	PF13_0300
SJ000003699-1	5.7	O14925	PF13_0300
SJ000003705-1	5.1	O14925	PF13_0300
SJ000003706-1	5.1	O14925	PF13_0300
SJ000003710-1	5.8	O14925	PF13_0300
SJ000003794-1	5.0	O14925	PF13_0300
SJ000003856-1	5.0	O14925	PF13_0300
SJ000003893-1	5.2	O14925	PF13_0300
SJ000003917-1	5.2	O14925	PF13_0300
SJ000003960-1	5.0	O14925	PF13_0300
SJ000003961-1	5.0	O14925	PF13_0300
SJ000004033-1	5.6	O14925	PF13_0300
SJ000004049-1	5.0	O14925	PF13_0300
SJ000004079-1	5.1	O14925	PF13_0300
SJ000004081-1	5.0	O14925	PF13_0300
SJ000004083-1	5.1	O14925	PF13_0300
SJ000004084-1	5.1	O14925	PF13_0300
SJ000004086-1	5.0	O14925	PF13_0300
SJ000004143-1	5.1	O14925	PF13_0300
SJ000004214-1	5.1	O14925	PF13_0300
SJ000004221-1	5.0	O14925	PF13_0300
SJ000004270-1	5.0	O14925	PF13_0300
SJ000004313-1	5.8	O14925	PF13_0300
SJ000004314-1	5.8	O14925	PF13_0300
SJ000004316-1	5.8	O14925	PF13_0300
SJ000004317-1	5.8	O14925	PF13_0300
SJ000004318-1	5.8	O14925	PF13_0300
SJ000004319-1	5.8	O14925	PF13_0300
SJ000004320-1	5.8	O14925	PF13_0300
SJ000004321-1	5.1	O14925	PF13_0300
SJ000004343-1	5.1	O14925	PF13_0300
SJ000004345-1	5.0	O14925	PF13_0300
SJ000004346-1	5.8	O14925	PF13_0300
SJ000004347-1	5.8	O14925	PF13_0300
SJ000004348-1	5.8	O14925	PF13_0300
SJ000004379-1	5.3	O14925	PF13_0300
SJ000004398-2	5.0	O14925	PF13_0300
SJ000004404-1	5.0	O14925	PF13_0300
SJ000004446-1	5.0	O14925	PF13_0300
SJ000004448-1	5.0	O14925	PF13_0300
SJ000004957-1	5.0	O14925	PF13_0300
SJ000004984-1	5.0	O14925	PF13_0300
SJ000005060-1	5.3	O14925	PF13_0300
SJ000005061-1	5.3	O14925	PF13_0300
SJ000005093-1	5.0	O14925	PF13_0300
SJ000005094-1	5.0	O14925	PF13_0300
SJ000005095-1	5.0	O14925	PF13_0300
SJ000005096-1	5.0	O14925	PF13_0300
SJ000005097-1	5.0	O14925	PF13_0300
SJ000005113-1	5.0	O14925	PF13_0300
SJ000005127-1	5.0	O14925	PF13_0300
SJ000005253-1	5.2	O14925	PF13_0300
SJ000005308-1	5.0	O14925	PF13_0300
SJ000005317-1	5.1	O14925	PF13_0300
SJ000005336-1	5.0	O14925	PF13_0300
SJ000005375-1	5.0	O14925	PF13_0300
SJ000005376-1	5.0	O14925	PF13_0300
SJ000005377-1	5.0	O14925	PF13_0300
SJ000005381-1	5.0	O14925	PF13_0300
SJ000005382-1	5.0	O14925	PF13_0300
SJ000005383-1	5.0	O14925	PF13_0300
SJ000005384-1	5.0	O14925	PF13_0300
SJ000005508-1	5.0	O14925	PF13_0300
SJ000005519-1	5.1	O14925	PF13_0300
SJ000005527-1	5.2	O14925	PF13_0300
SJ000005566-1	5.0	O14925	PF13_0300
SJ000005571-1	5.0	O14925	PF13_0300
SJ000005599-1	5.0	O14925	PF13_0300
SJ000005604-1	5.4	O14925	PF13_0300
SJ000005715-1	5.0	O14925	PF13_0300
SJ000005717-1	5.0	O14925	PF13_0300
SJ000005749-1	5.1	O14925	PF13_0300
SJ000005915-1	5.0	O14925	PF13_0300
SJ000005919-1	5.3	O14925	PF13_0300
SJ000005957-1	5.0	O14925	PF13_0300
SJ000006023-1	5.0	O14925	PF13_0300
SJ000006025-1	5.0	O14925	PF13_0300
SJ000006092-1	5.6	O14925	PF13_0300
SJ000006228-1	5.8	O14925	PF13_0300
SJ000006238-1	5.0	O14925	PF13_0300
SJ000006259-1	5.1	O14925	PF13_0300
SJ000006288-1	5.7	O14925	PF13_0300
SJ000006289-1	5.7	O14925	PF13_0300
SJ000006291-1	5.0	O14925	PF13_0300
SJ000006308-1	5.0	O14925	PF13_0300
SJ000006317-1	5.7	O14925	PF13_0300
SJ000006319-1	5.1	O14925	PF13_0300
SJ000006389-1	5.0	O14925	PF13_0300
SJ000006496-1	5.0	O14925	PF13_0300
SJ000006520-1	5.3	O14925	PF13_0300
SJ000006568-1	5.0	O14925	PF13_0300
SJ000006569-1	5.0	O14925	PF13_0300
SJ000006576-1	5.0	O14925	PF13_0300
SJ000006577-1	5.0	O14925	PF13_0300
SJ000006587-1	5.1	O14925	PF13_0300
SJ000006634-1	5.0	O14925	PF13_0300
SJ000006900-1	5.1	O14925	PF13_0300
SJ000006954-1	5.0	O14925	PF13_0300
SJ000007049-1	5.0	O14925	PF13_0300
SJ000007050-1	5.0	O14925	PF13_0300
SJ000007051-1	5.0	O14925	PF13_0300
SJ000007053-1	5.0	O14925	PF13_0300
SJ000007055-1	5.0	O14925	PF13_0300
SJ000007056-1	5.0	O14925	PF13_0300
SJ000007057-1	5.0	O14925	PF13_0300
SJ000007090-1	5.0	O14925	PF13_0300
SJ000007133-1	5.0	O14925	PF13_0300
SJ000007135-1	5.0	O14925	PF13_0300
SJ000007136-1	5.0	O14925	PF13_0300
SJ000007178-1	5.1	O14925	PF13_0300
SJ000007199-1	5.1	O14925	PF13_0300
SJ000007298-1	5.0	O14925	PF13_0300
SJ000007299-1	5.1	O14925	PF13_0300
SJ000007300-1	5.1	O14925	PF13_0300
SJ000007301-1	5.0	O14925	PF13_0300
SJ000007302-1	5.0	O14925	PF13_0300
SJ000007364-1	5.0	O14925	PF13_0300
SJ000007375-1	5.1	O14925	PF13_0300
SJ000007376-1	5.0	O14925	PF13_0300
SJ000007377-1	5.0	O14925	PF13_0300
SJ000007381-1	5.0	O14925	PF13_0300
SJ000007387-1	5.0	O14925	PF13_0300
SJ000007430-1	5.1	O14925	PF13_0300
SJ000007434-1	5.4	O14925	PF13_0300
SJ000007437-1	5.4	O14925	PF13_0300
SJ000007449-1	5.4	O14925	PF13_0300
SJ000007496-1	5.0	O14925	PF13_0300
SJ000007497-1	5.0	O14925	PF13_0300
SJ000007498-1	5.1	O14925	PF13_0300
SJ000007503-1	5.0	O14925	PF13_0300
SJ000007504-1	5.0	O14925	PF13_0300
SJ000007506-1	5.0	O14925	PF13_0300
SJ000007507-1	5.0	O14925	PF13_0300
SJ000007516-1	5.0	O14925	PF13_0300
SJ000007518-1	5.0	O14925	PF13_0300
SJ000007547-1	5.0	O14925	PF13_0300
SJ000007573-1	5.0	O14925	PF13_0300
SJ000007607-1	5.0	O14925	PF13_0300
SJ000007611-1	5.0	O14925	PF13_0300
SJ000007662-1	5.0	O14925	PF13_0300
SJ000007683-1	5.3	O14925	PF13_0300
SJ000007684-1	5.1	O14925	PF13_0300
SJ000007756-1	5.1	O14925	PF13_0300
SJ000007757-1	5.1	O14925	PF13_0300
SJ000007758-1	5.1	O14925	PF13_0300
SJ000007761-1	5.0	O14925	PF13_0300
SJ000007762-1	5.0	O14925	PF13_0300
SJ000007763-1	5.0	O14925	PF13_0300
SJ000007764-1	5.0	O14925	PF13_0300
SJ000007765-1	5.0	O14925	PF13_0300
SJ000007766-1	5.0	O14925	PF13_0300
SJ000007767-1	5.0	O14925	PF13_0300
SJ000007768-1	5.0	O14925	PF13_0300
SJ000007769-1	5.0	O14925	PF13_0300
SJ000007770-1	5.0	O14925	PF13_0300
SJ000007771-1	5.0	O14925	PF13_0300
SJ000007774-1	5.0	O14925	PF13_0300
SJ000007775-1	5.0	O14925	PF13_0300
SJ000007776-1	5.0	O14925	PF13_0300
SJ000007777-1	5.0	O14925	PF13_0300
SJ000007778-1	5.2	O14925	PF13_0300
SJ000007779-1	5.2	O14925	PF13_0300
SJ000007780-1	5.2	O14925	PF13_0300
SJ000007800-1	5.0	O14925	PF13_0300
SJ000007802-1	5.0	O14925	PF13_0300
SJ000007803-1	5.0	O14925	PF13_0300
SJ000007804-1	5.0	O14925	PF13_0300
SJ000007805-1	5.0	O14925	PF13_0300
SJ000007806-1	5.0	O14925	PF13_0300
SJ000007809-1	5.2	O14925	PF13_0300
SJ000007810-1	5.0	O14925	PF13_0300
SJ000007811-1	5.0	O14925	PF13_0300
SJ000007812-1	5.0	O14925	PF13_0300
SJ000007813-1	5.0	O14925	PF13_0300
SJ000007814-1	5.0	O14925	PF13_0300
SJ000007817-1	5.0	O14925	PF13_0300
SJ000007818-1	5.0	O14925	PF13_0300
SJ000007819-1	5.0	O14925	PF13_0300
SJ000007822-1	5.2	O14925	PF13_0300
SJ000007823-1	5.0	O14925	PF13_0300
SJ000007824-1	5.0	O14925	PF13_0300
SJ000007825-1	5.0	O14925	PF13_0300
SJ000007826-1	5.0	O14925	PF13_0300
SJ000007827-1	5.0	O14925	PF13_0300
SJ000007828-1	5.0	O14925	PF13_0300
SJ000007829-1	5.0	O14925	PF13_0300
SJ000007830-1	5.0	O14925	PF13_0300
SJ000007831-1	5.1	O14925	PF13_0300
SJ000007832-1	5.0	O14925	PF13_0300
SJ000007833-1	5.0	O14925	PF13_0300
SJ000007834-1	5.1	O14925	PF13_0300
SJ000007835-1	5.0	O14925	PF13_0300
SJ000007836-1	5.0	O14925	PF13_0300
SJ000007853-1	5.3	O14925	PF13_0300
SJ000007854-1	5.3	O14925	PF13_0300
SJ000007855-1	5.3	O14925	PF13_0300
SJ000007857-1	5.3	O14925	PF13_0300
SJ000007858-1	5.3	O14925	PF13_0300
SJ000007859-1	5.3	O14925	PF13_0300
SJ000007860-1	5.3	O14925	PF13_0300
SJ000007861-1	5.3	O14925	PF13_0300
SJ000007862-1	5.3	O14925	PF13_0300
SJ000007863-1	5.3	O14925	PF13_0300
SJ000007866-1	5.3	O14925	PF13_0300
SJ000007868-1	5.2	O14925	PF13_0300
SJ000007869-1	5.0	O14925	PF13_0300
SJ000007870-1	5.0	O14925	PF13_0300
SJ000007871-1	5.0	O14925	PF13_0300
SJ000007872-1	5.0	O14925	PF13_0300
SJ000007873-1	5.0	O14925	PF13_0300
SJ000007874-1	5.0	O14925	PF13_0300
SJ000007875-1	5.0	O14925	PF13_0300
SJ000007876-1	5.0	O14925	PF13_0300
SJ000007878-1	5.1	O14925	PF13_0300
SJ000007879-1	5.0	O14925	PF13_0300
SJ000007880-1	5.0	O14925	PF13_0300
SJ000007881-1	5.0	O14925	PF13_0300
SJ000007882-1	5.0	O14925	PF13_0300
SJ000007883-1	5.0	O14925	PF13_0300
SJ000007884-1	5.0	O14925	PF13_0300
SJ000007885-1	5.0	O14925	PF13_0300
SJ000007886-1	5.0	O14925	PF13_0300
SJ000007887-1	5.0	O14925	PF13_0300
SJ000007888-1	5.0	O14925	PF13_0300
SJ000007889-1	5.0	O14925	PF13_0300
SJ000007894-1	5.0	O14925	PF13_0300
SJ000007895-1	5.0	O14925	PF13_0300
[truncated: 99,049 more rows]

## Sheet: used drugs
compound	pACT	model	assigned orthologs
Chloroquine	A	P08183	PFE1150w
Mefloquine	A	P08183	PFE1150w
Quinine	5.0	P08183	PFE1150w
Quinine	A	O95342	PFE1150w
Quinine	5.7	Q9UNQ0	PF14_0244
Pyrimethamine	7.7	P04818	PFD0830w
Pyrimethamine	7.5	Q27552	PFD0830w
Pyrimethamine	5.7	P08183	PFE1150w
Proguanil	A	Q27552	PFD0830w
Sulfadoxine	A	Q27738	PF08_0095
Sulfadoxine	A	Q27552	PFD0830w
Sulfadoxine	5.3	P08659	PFF0945c
Atovaquone	6.1	Q02127	PFF0160c
Doxycycline	A	P08372	PF14_0627
Doxycycline	A	Q5SHQ2	MAL7P1.93
Doxycycline	A	P0AG59	PF11_0386
Doxycycline	A	Q5SHP2	MAL13P1.92
Doxycycline	A	P46781	PFE1005w
Tetracycline	A	P08372	PF14_0627
Tetracycline	A	Q5SHQ2	MAL7P1.93
Tetracycline	A	P0AG59	PF11_0386
Tetracycline	A	Q5SHP2	MAL13P1.92
Tetracycline	A	P46781	PFE1005w
Artemether	5.7	P08183	PFE1150w

## Sheet: models
ID	model
A7J8L3	Orf1a polyprotein
B3KXY9	cDNA FLJ46359 fis, clone TESTI4049786, highly similar to Hexokinase-1
O00141	Serine/threonine-protein kinase Sgk1
O00487	26S proteasome non-ATPase regulatory subunit 14
O00506	Serine/threonine-protein kinase 25
O00571	ATP-dependent RNA helicase DDX3X
O00763	Acetyl-CoA carboxylase 2
O00764	Pyridoxal kinase
O00767	Acyl-CoA desaturase
O14646	Chromodomain-helicase-DNA-binding protein 1
O14925	Mitochondrial import inner membrane translocase subunit Tim23
O14965	Aurora kinase A
O14980	Exportin-1
O14983	Sarcoplasmic/endoplasmic reticulum calcium ATPase 1
O15120	1-acyl-sn-glycerol-3-phosphate acyltransferase beta
O15305	Phosphomannomutase 2
O15379	Histone deacetylase 3
O46399	Beta-tubulin
O60551	Glycylpeptide N-tetradecanoyltransferase 2
O60725	Protein-S-isoprenylcysteine O-methyltransferase
O60911	Cathepsin L2
O67135	Acetoin utilization protein
O75365	Protein tyrosine phosphatase type IVA 3
O75879	Probable glutamyl-tRNA(Gln) amidotransferase subunit B, mitochondrial
O95342	Bile salt export pump
O95363	Phenylalanyl-tRNA synthetase, mitochondrial
O96214	Putative uncharacterized protein pk7
P00156	Cytochrome b
P00363	Fumarate reductase flavoprotein subunit
P00367	Glutamate dehydrogenase 1, mitochondrial
P00390	Glutathione reductase, mitochondrial
P00403	Cytochrome c oxidase subunit 2
P00492	Hypoxanthine-guanine phosphoribosyltransferase
P00505	Aspartate aminotransferase, mitochondrial
P00509	Aspartate aminotransferase
P00582	DNA polymerase I
P00797	Renin
P00813	Adenosine deaminase
P02829	ATP-dependent molecular chaperone HSP82
P04350	Tubulin beta-4 chain
P04818	Thymidylate synthase
P05062	Fructose-bisphosphate aldolase B
P06493	Cyclin-dependent kinase 1
P07339	Cathepsin D
P07437	Tubulin beta chain
P07711	Cathepsin L1
P07814	Bifunctional aminoacyl-tRNA synthetase
P07900	Heat shock protein HSP 90-alpha
P07919	Cytochrome b-c1 complex subunit 6, mitochondrial
P08107	Heat shock 70 kDa protein 1A/1B
P08183	Multidrug resistance protein 1
P08185	Corticosteroid-binding globulin
P08238	Heat shock protein HSP 90-beta
P08243	Asparagine synthetase
P08574	Cytochrome c1, heme protein, mitochondrial
P08659	Luciferin 4-monooxygenase
P09936	Ubiquitin carboxyl-terminal hydrolase isozyme L1
P0A578	Dihydropteroate synthase 1
P0A6R0	3-oxoacyl-[acyl-carrier-protein] synthase 3
P0A8P1	Leucyl/phenylalanyl-tRNA--protein transferase
P0ABP8	Purine nucleoside phosphorylase deoD-type
P0AC47	Fumarate reductase iron-sulfur subunit
P0ADG7	Inosine-5'-monophosphate dehydrogenase
P0AES4	DNA gyrase subunit A
P0AES6	DNA gyrase subunit B
P0C6U8	Replicase polyprotein 1a
P0C6X7	Replicase polyprotein 1ab
P0CX82	60S ribosomal protein L19-A
P10109	Adrenodoxin, mitochondrial
P11021	78 kDa glucose-regulated protein
P11142	Heat shock cognate 71 kDa protein
P11166	Solute carrier family 2, facilitated glucose transporter member 1
P11387	DNA topoisomerase 1
P11388	DNA topoisomerase 2-alpha
P11413	Glucose-6-phosphate 1-dehydrogenase
P11926	Ornithine decarboxylase
P11940	Polyadenylate-binding protein 1
P12008	Chorismate synthase
P12268	Inosine-5'-monophosphate dehydrogenase 2
P13714	L-lactate dehydrogenase
P13861	cAMP-dependent protein kinase type II-alpha regulatory subunit
P14091	Cathepsin E
P14174	Macrophage migration inhibitory factor
P14618	Pyruvate kinase isozymes M1/M2
P14625	Endoplasmin
P15108	ATP-dependent molecular chaperone HSC82
P15313	V-type proton ATPase subunit B, kidney isoform
P15374	Ubiquitin carboxyl-terminal hydrolase isozyme L3
P16435	NADPH--cytochrome P450 reductase
P17174	Aspartate aminotransferase, cytoplasmic
P17612	cAMP-dependent protein kinase catalytic subunit alpha
P18843	NH(3)-dependent NAD(+) synthetase
P18858	DNA ligase 1
P19367	Hexokinase-1
P19784	Casein kinase II subunit alpha'
P21439	Multidrug resistance protein 3
P21912	Succinate dehydrogenase [ubiquinone] iron-sulfur subunit, mitochondrial
P22612	cAMP-dependent protein kinase catalytic subunit gamma
P22694	cAMP-dependent protein kinase catalytic subunit beta
P23109	AMP deaminase 1
P23443	Ribosomal protein S6 kinase beta-1
P23526	Adenosylhomocysteinase
P23919	Thymidylate kinase
P24224	Holo-[acyl-carrier-protein] synthase
P24752	Acetyl-CoA acetyltransferase, mitochondrial
P24941	Cyclin-dependent kinase 2
P25774	Cathepsin S
P27635	60S ribosomal protein L10
P27695	DNA-(apurinic or apyrimidinic site) lyase
P28838	Cytosol aminopeptidase
P29512	Tubulin beta-2/beta-3 chain
P30405	Peptidyl-prolyl cis-trans isomerase F, mitochondrial
P30419	Glycylpeptide N-tetradecanoyltransferase 1
P31040	Succinate dehydrogenase [ubiquinone] flavoprotein subunit, mitochondrial
P31749	RAC-alpha serine/threonine-protein kinase
P31751	RAC-beta serine/threonine-protein kinase
P31930	Cytochrome b-c1 complex subunit 1, mitochondrial
P32897	Mitochondrial import inner membrane translocase subunit TIM23
P34949	Mannose-6-phosphate isomerase
P35557	Glucokinase
P39023	60S ribosomal protein L3
P40429	60S ribosomal protein L13a
P43071	Multidrug resistance protein CDR1
P43235	Cathepsin K
P47985	Cytochrome b-c1 complex subunit Rieske, mitochondrial
P48506	Glutamate--cysteine ligase catalytic subunit
P48729	Casein kinase I isoform alpha
P48730	Casein kinase I isoform delta
P49354	Protein farnesyltransferase/geranylgeranyltransferase type-1 subunit alpha
P49356	Protein farnesyltransferase subunit beta
P49448	Glutamate dehydrogenase 2, mitochondrial
P49674	Casein kinase I isoform epsilon
P49759	Dual specificity protein kinase CLK1
P49760	Dual specificity protein kinase CLK2
P49761	Dual specificity protein kinase CLK3
P49840	Glycogen synthase kinase-3 alpha
P49841	Glycogen synthase kinase-3 beta
P49915	GMP synthase
P50579	Methionine aminopeptidase 2
P51149	Ras-related protein Rab-7a
P51817	Serine/threonine-protein kinase PRKX
P51948	CDK-activating kinase assembly factor MAT1
P51955	Serine/threonine-protein kinase Nek2
P52209	6-phosphogluconate dehydrogenase, decarboxylating
P52294	Importin subunit alpha-1
P52732	Kinesin-like protein KIF11
P53041	Serine/threonine-protein phosphatase 5
P53582	Methionine aminopeptidase 1
P53597	Succinyl-CoA ligase [GDP-forming] subunit alpha, mitochondrial
P53634	Dipeptidyl peptidase 1
P54646	5'-AMP-activated protein kinase catalytic subunit alpha-2
P55072	Transitional endoplasmic reticulum ATPase
P55769	NHP2-like protein 1
P56524	Histone deacetylase 4
P60174	Triosephosphate isomerase
P61019	Ras-related protein Rab-2A
P61088	Ubiquitin-conjugating enzyme E2 N
P61313	60S ribosomal protein L15
P61927	60S ribosomal protein L37
P62136	Serine/threonine-protein phosphatase PP1-alpha catalytic subunit
P62158	Calmodulin
P62312	U6 snRNA-associated Sm-like protein LSm6
P62714	Serine/threonine-protein phosphatase 2A catalytic subunit beta isoform
P62750	60S ribosomal protein L23a
P62829	60S ribosomal protein L23
P62913	60S ribosomal protein L11
P62917	60S ribosomal protein L8
P62937	Peptidyl-prolyl cis-trans isomerase A
P62942	Peptidyl-prolyl cis-trans isomerase FKBP1A
P63208	S-phase kinase-associated protein 1
P63279	SUMO-conjugating enzyme UBC9
P67775	Serine/threonine-protein phosphatase 2A catalytic subunit alpha isoform
P67870	Casein kinase II subunit beta
P68363	Tubulin alpha-1B chain
P68366	Tubulin alpha-4A chain
P68371	Tubulin beta-2C chain
P68400	Casein kinase II subunit alpha
P78362	Serine/threonine-protein kinase SRPK2
P78600	Prolyl-tRNA synthetase, cytoplasmic
P84098	60S ribosomal protein L19
P87108	Mitochondrial import inner membrane translocase subunit TIM10
P90584	MO15-related protein kinase Pfmrk
P96878	PROBABLE TRANSMEMBRANE CARBONIC ANHYDRASE
Q00526	Cyclin-dependent kinase 3
Q00535	Cyclin-dependent kinase 5
Q01432	AMP deaminase 3
Q01433	AMP deaminase 2
Q01726	Melanocyte-stimulating hormone receptor
Q02127	Dihydroorotate dehydrogenase (quinone), mitochondrial
Q02880	DNA topoisomerase 2-beta
Q05193	Dynamin-1
Q05932	Folylpolyglutamate synthase, mitochondrial
Q06609	DNA repair protein RAD51 homolog 1
Q0GKD7	Farnesyl pyrophosphate synthase
Q10404	Octanoyltransferase
Q13131	5'-AMP-activated protein kinase catalytic subunit alpha-1
Q13237	cGMP-dependent protein kinase 2
Q13509	Tubulin beta-3 chain
Q13547	Histone deacetylase 1
Q13554	Calcium/calmodulin-dependent protein kinase type II subunit beta
Q13555	Calcium/calmodulin-dependent protein kinase type II subunit gamma
Q13557	Calcium/calmodulin-dependent protein kinase type II subunit delta
Q13748	Tubulin alpha-3C/D chain
Q13976	cGMP-dependent protein kinase 1
Q14012	Calcium/calmodulin-dependent protein kinase type 1
Q15046	Lysyl-tRNA synthetase
Q15181	Inorganic pyrophosphatase
Q15257	Serine/threonine-protein phosphatase 2A activator
Q15393	Splicing factor 3B subunit 3
Q16566	Calcium/calmodulin-dependent protein kinase type IV
Q16881	Thioredoxin reductase 1, cytoplasmic
Q27552	Bifunctional dihydrofolate reductase-thymidylate synthase
Q27738	Dihydropteroate synthetase
Q2GDA5	Beta-hydroxyacyl-[acyl carrier protein] dehydratase FabZ
Q2M2I8	AP2-associated protein kinase 1
Q2TB90	Putative hexokinase HKDC1
Q2TU84	Aspartate aminotransferase
Q3ZCM7	Tubulin beta-8 chain
Q49184	Dihydropteroate synthase type-1
Q51911	Peptostreptococcal albumin-binding protein
Q5G940	(3R)-hydroxymyristoyl-[acyl-carrier-protein] dehydratase 2
Q5JPH6	Probable glutamyl-tRNA synthetase, mitochondrial
Q5TDP6	Lengsin
Q6IA69	Glutamine-dependent NAD(+) synthetase
Q6P1Q9	Methyltransferase-like protein 2B
Q70I53	Histone deacetylase-like amidohydrolase
Q71U36	Tubulin alpha-1A chain
Q72497	Gag polyprotein
Q7K6A1	Histone deacetylase
Q7Z429	Glutamate [NMDA] receptor-associated protein 1
Q81VW8	Dihydropteroate synthase
Q83LD8	4-diphosphocytidyl-2-C-methyl-D-erythritol kinase
Q86UE8	Serine/threonine-protein kinase tousled-like 2
Q8I2J3	M18 aspartyl aminopeptidase
Q8IKU0	Glucose-6-phosphate dehydrogenase-6-phosphogluconolactonase
Q8IL11	M17 leucyl aminopeptidase
Q8IU85	Calcium/calmodulin-dependent protein kinase type 1D
Q8IWQ3	Serine/threonine-protein kinase BRSK2
Q8N752	Casein kinase I isoform alpha-like
Q8P9V9	Bacterioferritin comigratory protein
Q8TD08	Mitogen-activated protein kinase 15
Q8TDC3	Serine/threonine-protein kinase BRSK1
Q8WS26	Farnesyl diphosphate synthase
Q8WTS1	1-acylglycerol-3-phosphate O-acyltransferase ABHD5
Q8WUI4	Histone deacetylase 7
Q92769	Histone deacetylase 2
Q92831	Histone acetyltransferase KAT2B
Q93050	V-type proton ATPase 116 kDa subunit a isoform 1
Q94F81	HD2 type histone deacetylase HDA106
Q95PM0	Cysteine protease
Q95WR6	Cysteine protease
Q962Y6	Thioredoxin glutathione reductase
Q965D5	Enoyl-acyl-carrier protein reductase
Q965D6	3-oxoacyl-acyl-carrier protein reductase
Q969S8	Histone deacetylase 10
Q96GD0	Pyridoxal phosphate phosphatase
Q96GD4	Aurora kinase B
Q96I99	Succinyl-CoA ligase [GDP-forming] subunit beta, mitochondrial
Q96L21	60S ribosomal protein L10-like
Q96NX5	Calcium/calmodulin-dependent protein kinase type 1G
Q96SB4	Serine/threonine-protein kinase SRPK1
Q99685	Monoglyceride lipase
Q99755	Phosphatidylinositol-4-phosphate 5-kinase type-1 alpha
Q99798	Aconitate hydratase, mitochondrial
Q99873	Protein arginine N-methyltransferase 1
Q9BHT9	Glucose-6-phosphate dehydrogenase-6-phosphogluconolactonase
Q9BQE3	Tubulin alpha-1C chain
Q9BRS2	Serine/threonine-protein kinase RIO1
Q9BVA1	Tubulin beta-2B chain
Q9BXR0	Queuine tRNA-ribosyltransferase
Q9GZU7	Carboxy-terminal domain RNA polymerase II polypeptide A small phosphatase 1
Q9H4B7	Tubulin beta-1 chain
Q9H5J4	Elongation of very long chain fatty acids protein 6
Q9HAZ1	Dual specificity protein kinase CLK4
Q9HBH1	Peptide deformylase, mitochondrial
Q9NBA7	Cysteine protease falcipain-3
Q9NNW7	Thioredoxin reductase 2, mitochondrial
Q9NSD9	Phenylalanyl-tRNA synthetase beta chain
Q9NSY1	BMP-2-inducible protein kinase
Q9NUT2	ATP-binding cassette sub-family B member 8, mitochondrial
Q9NY65	Tubulin alpha-8 chain
Q9NYL2	Mitogen-activated protein kinase kinase kinase MLT
Q9NZD2	Glycolipid transfer protein
Q9P289	Serine/threonine-protein kinase MST4
Q9P2R7	Succinyl-CoA ligase [ADP-forming] subunit beta, mitochondrial
Q9UBE0	SUMO-activating enzyme subunit 1
Q9UBF8	Phosphatidylinositol 4-kinase beta
Q9UBN7	Histone deacetylase 6
Q9UBS0	Ribosomal protein S6 kinase beta-2
Q9UBT2	SUMO-activating enzyme subunit 2
Q9UHA3	Probable ribosome biogenesis protein RLP24
Q9UKI8	Serine/threonine-protein kinase tousled-like 1
Q9UKV0	Histone deacetylase 9
Q9ULA0	Aspartyl aminopeptidase
Q9UNQ0	ATP-binding cassette sub-family G member 2
Q9UNX3	60S ribosomal protein L26-like 1
Q9UQB9	Aurora kinase C
Q9UQL6	Histone deacetylase 5
Q9UQM7	Calcium/calmodulin-dependent protein kinase type II subunit alpha
Q9WZW1	Riboflavin kinase/FMN adenylyltransferase
Q9Y243	RAC-gamma serine/threonine-protein kinase
Q9Y263	Phospholipase A-2-activating protein
Q9Y285	Phenylalanyl-tRNA synthetase alpha chain
Q9Y487	V-type proton ATPase 116 kDa subunit a isoform 2
Q9Y6E0	Serine/threonine-protein kinase 24
Q9ZTP8	Histone deacetylase
