# Supplementary material for: Prediction of the P. falciparum Target Space Relevant to Malaria Drug Discovery
Source: PLoS Comput Biol. 2013 Oct 17;9(10):e1003257. doi: 10.1371/journal.pcbi.1003257 (PMC3798273; doi:10.1371/journal.pcbi.1003257)
Supplement: Table S2 — Complete list of target profiles predicted for phenotypically active antimalarials. (XLSX) [file pcbi.1003257.s003.xlsx]

## Sheet: all profiles
assigned compounds	targets from priority class					targets by family
						KI																															PS
	4	3	2	1	all	MAL13P1.279	PF07_0072	PF10_0141	PF11_0048	PF11_0096	PF11_0377	PF11_0488	PF13_0211	PF13_0232	PF14_0294	PF14_0346	PF14_0431	PF14_0516	PFA0515w	PFB0150c	PFB0605w	PFB0815w	PFC0105w	PFC0385c	PFC0420w	PFC0525c	PFE0485w	PFF0520w	PFF1155w	PFF1300w	PFI1685w	PFL1110c	PFL1370w	PFL1490w	PFL2250c	PFL2280w	PF10_0150	PF11_0161	PF11_0162	PF11_0165	PF11_0174	PF14_0075	PF14_0076	PF14_0077	PF14_0327	PF14_0439	PFC0495w	PFE1360c	PFI1570c
						protein kinase 5 (PK5)	calcium dependent protein kinase 4 (CDPK4)	MO15-related protein kinase (MRK)	casein kinase II beta chain (CK2beta1)	casein kinase 2, alpha subunit (CK2alpha)	casein kinase 1 (CK1)	serine/threonine protein kinase, putative	calcium dependent protein kinase 5 (CDPK5)	casein kinase II beta chain (CK2beta2)	mitogen-activated protein kinase 1 (MAP1)	cGMP-dependent protein kinase (PKG)	protein serine/threonine kinase-1 (CLK1)	serine/threonine protein kinase, putative (KIN)	phosphatidylinositol-4-phosphate 5-kinase (PIP5K)	protein kinase, putative	protein kinase 7 (PK7)	calcium dependent protein kinase 1 (CDPK1)	serine/threonine protein kinase (SRPK1)	serine/threonine protein kinase, putative (ARK2)	calcium dependent protein kinase 3 (CDPK3)	glycogen synthase kinase 3 (GSK3)	phosphatidylinositol 4-kinase	calcium-dependent protein kinase (CDPK2)	hexokinase (HK)	pyruvate kinase (PyrK)	cAMP-dependent protein kinase catalytic subunit (PKAc)	cAMP-dependent protein kinase regulatory subunit (PKAr)	NIMA related kinase 1 (NEK1)	atypical protein kinase, RIO family, putative	RAC-beta serine/threonine protein kinase (PKB)	serine/threonine protein kinase, putative	methionine aminopeptidase 1b, putative (MetAP1b)	cysteine proteinase falcipain 2b (FP2B)	cysteine proteinase falcipain 3	cysteine proteinase falcipain 2a	cathepsin C, homolog,dipeptidyl peptidase 1 (DPAP1)	plasmepsin IV (PM4)	plasmepsin I (PMI)	plasmepsin II	methionine aminopeptidase 2 (MetAP2)	M17 leucyl aminopeptidase (LAP)	plasmepsin VI	methionine aminopeptidase 1a, putative (MetAP1a)	M18 aspartyl aminopeptidase (M18AAP)
						4	4	1	1	1	4	4	4	1	4	4	1	4	4	4	1	4	4	4	4	1	3	4	1	1	4	4	3	4	4	4	1	4	4	4	1	4	4	4	1	3	4	1	1
3	25	2	0	4	31	1	1	1		1	1	1	1		1	1	1	1	1	1		1	1	1	1	1	1	1			1	1	1	1	1	1
2	14	1	0	3	18	1	1			1	1		1			1	1	1				1		1	1	1		1			1		1		1
1	12	1	0	3	16	1	1			1	1		1			1	1	1				1		1	1	1		1			1		1		1
3	12	0	0	3	15	1	1			1	1		1			1	1	1				1		1	1	1		1			1				1
2	11	0	0	3	14	1	1			1			1			1	1	1				1		1	1	1		1			1				1
1	7	0	0	2	9	1	1			1			1				1					1		1	1			1
1	15	1	0	2	18	1	1				1		1			1	1	1				1		1	1	1		1			1		1		1
1	7	1	0	0	8	1	1						1									1			1			1			1
1	7	0	0	0	7	1	1						1									1			1			1			1
2	5	2	0	1	8	1					1													1		1					1		1		1
1	6	0	0	1	7	1					1													1		1					1				1
1	5	1	0	2	8	1					1													1		1					1				1
1	5	0	0	1	6	1					1													1		1					1				1
1	4	2	0	0	6	1					1													1			1						1		1
1	3	1	0	0	4	1					1													1			1
1	5	0	0	1	6	1					1															1					1
1	2	0	0	2	4	1											1							1		1
1	1	0	0	2	3	1											1									1
1	1	1	0	1	3	1											1
1	4	0	0	1	5	1																		1		1					1				1
7	2	0	0	1	3	1																		1		1
4	2	0	0	0	2	1																		1
1	1	2	0	5	8	1																				1
3	1	0	0	2	3	1																				1
1	1	1	0	1	3	1																				1
13	1	0	0	1	2	1																				1
2	2	0	0	0	2	1																													1
1	1	3	0	1	5	1																																								1
2	1	2	0	1	4	1
1	1	1	0	1	3	1
1	1	1	0	0	2	1
1	1	1	1	0	3	1
12	1	1	0	0	2	1
1	5	0	0	1	6	1
6	1	0	0	1	2	1
1	5	0	0	0	5	1
1	2	0	0	0	2	1
8	5	0	0	0	5	1
11	1	1	0	0	2	1
31	1	0	0	0	1	1
1	11	0	0	3	14		1			1	1		1			1	1	1				1		1	1	1		1			1				1
7	7	0	0	1	8		1						1				1					1		1	1			1			1
1	0	0	0	1	1			1
1	2	0	0	5	7				1	1				1												1
2	0	0	0	1	1					1
2	6	0	0	0	6						1																				1				1
1	2	0	0	0	2											1															1
1	1	0	0	0	1											1
2	1	0	1	1	3												1							1
1	1	0	0	1	2												1							1
1	0	0	1	1	2												1
1	0	0	0	1	1												1
1	4	0	0	0	4													1						1							1				1
2	2	0	0	0	2													1						1
3	3	0	0	1	4													1								1					1				1
2	1	0	0	0	1													1
1	0	0	0	1	1																1
24	1	0	0	1	2																			1		1
1	1	1	0	1	3																			1					1
2	3	1	0	5	9																			1
20	1	1	1	0	3																			1
7	1	1	0	0	2																			1
4	1	0	1	0	2																			1
102	1	0	0	0	1																			1
2	1	0	0	1	2																					1									1
1	0	0	0	2	2																					1																			1
1	0	3	0	1	4																					1																				1
1	0	1	0	1	2																					1
13	0	0	0	1	1																					1
1	0	1	0	0	1																						1
1	0	1	0	2	3																								1																	1
1	0	0	0	5	5																								1																				1
1	0	0	0	3	3																								1																				1
5	0	1	0	3	4																								1
1	0	0	0	3	3																								1
1	0	0	0	4	4																								1
9	0	1	0	2	3																								1
1	0	1	0	3	4																								1
7	0	1	0	1	2																								1
1	0	0	0	2	2																								1
14	0	0	0	1	1																								1
1	0	0	0	1	1																									1
1	1	1	0	3	5																										1
1	1	1	0	1	3																										1
1	1	0	0	0	1																										1
2	1	0	0	1	2																														1
1	1	0	0	1	2																														1
5	1	0	0	0	1																														1
1	0	1	0	3	4																																1									1		1
1	0	0	0	3	3																																1											1
2	0	1	0	2	3																																1											1
8	0	0	0	2	2																																1											1
1	3	0	0	2	5																																	1	1	1	1
1	7	0	0	0	7																																	1	1	1		1	1	1			1
1	3	2	0	1	6																																	1	1	1
1	3	1	0	1	5																																	1	1	1
1	3	2	0	0	5																																	1	1	1
2	3	1	0	0	4																																	1	1	1
73	3	0	0	0	3																																	1	1	1
191	4	0	0	0	4																																					1	1	1			1
2	0	0	0	1	1																																								1
2	0	2	0	1	3																																									1
1	3	2	1	0	6																																									1
2	0	2	0	2	4																																									1
6	0	1	0	1	2																																									1
1	0	2	0	2	4																																									1
2	3	1	1	0	5																																									1
1	0	3	0	2	5																																									1
4	0	2	0	0	2																																									1
4	0	3	0	1	4																																									1
1	0	2	0	1	3																																									1
1	0	3	0	1	4																																									1
2	0	2	0	1	3																																									1
2	0	3	0	0	3																																									1
1	0	2	0	3	5																																									1
5	0	2	0	1	3																																									1
2	0	1	0	1	2																																									1
1	0	2	0	2	4																																									1
1	0	1	0	2	3																																									1
3	0	2	0	0	2																																									1
6	0	1	0	0	1																																									1
2	0	0	0	1	1																																												1
1	0	0	0	5	5
1	0	0	0	1	1
1	0	1	0	2	3
1	0	1	0	1	2
1	0	0	0	2	2
1	0	1	0	1	2
1	0	2	0	0	2
1	0	1	0	2	3
1	0	0	0	1	1
1	0	4	0	0	4
2	0	4	0	0	4
1	0	4	0	2	6
8	0	3	0	0	3
2	0	0	0	1	1
1	4	0	0	1	5
3	0	0	0	4	4
1	0	1	0	4	5
2	0	1	0	3	4
3	0	1	0	3	4
2	0	0	0	3	3
1	4	0	0	1	5
1	0	0	0	2	2
2	1	0	0	2	3
1	0	0	0	2	2
1	1	1	0	0	2
1	0	0	0	1	1
3	0	0	0	1	1
1	0	0	0	2	2
3	0	1	0	1	2
1	0	1	0	1	2
5	0	1	0	0	1
1	0	0	0	2	2
6	0	0	0	1	1
1	0	0	1	0	1
21	1	0	1	0	2
2	1	0	0	0	1
1	1	0	0	1	2
3	0	0	0	1	1
2	0	0	14	2	16
1	0	0	0	1	1
1	0	2	0	1	3
1	0	0	0	1	1
5	0	1	0	0	1
9	2	0	0	0	2
4	1	0	0	0	1
1	1	3	0	0	4
15	3	0	0	0	3
18	2	0	0	0	2
6	1	1	0	0	2
189	1	0	0	0	1
1	0	0	0	1	1
11	0	0	0	1	1
1	0	1	0	1	2
2	0	2	0	1	3
3	0	3	0	0	3
3	0	2	0	0	2
3	0	2	0	3	5
1	0	1	0	3	4
2	0	2	0	2	4
1	0	2	0	0	2
3	0	2	0	1	3
1	0	2	0	2	4
2	0	2	0	1	3
5	0	1	0	1	2
32	0	2	0	0	2
38	0	1	0	0	1
1	0	0	0	3	3
1	0	1	0	1	2
26	0	0	0	1	1
1	0	1	0	1	2
1	0	0	0	2	2
4	1	0	0	1	2
3	0	0	0	2	2
2	0	1	0	1	2
5	0	0	0	1	1
2	0	0	1	0	1
1	0	2	0	1	3
1	0	1	0	1	2
3	0	0	0	1	1
2	0	1	0	3	4
7	0	1	0	2	3
1	0	1	0	1	2
2	0	2	0	0	2
1	0	2	0	1	3
1	0	2	0	0	2
1	0	2	0	1	3
1	0	1	0	2	3
10	0	1	0	1	2
5	0	1	0	1	2
2	0	1	0	2	3
6	0	2	0	0	2
4	3	1	0	0	4
4	0	1	1	0	2
4	0	1	0	1	2
148	0	1	0	0	1
1	0	1	0	4	5
3	0	2	0	1	3
1	0	1	0	2	3
8	0	1	0	1	2
9	1	0	0	0	1
7	0	1	0	3	4
2	0	0	0	3	3
3	0	1	0	2	3
1	0	1	0	1	2
10	0	0	0	1	1
2	0	0	0	1	1
1	0	0	0	2	2
2	0	1	0	0	1
7	0	1	0	0	1
1	0	0	0	2	2
3	0	0	0	1	1
1	0	1	14	1	16
1	0	0	1	0	1
1	0	1	0	1	2
1	0	0	0	1	1
7	0	1	0	0	1
1	1	0	0	0	1
4	0	1	0	2	3
7	0	0	0	2	2
2	0	1	0	1	2
8	0	0	0	1	1
1	2	1	0	0	3
15	2	0	0	0	2
1	4	0	0	0	4
4	2	0	0	0	2
10	0	0	0	1	1
1	1	1	0	0	2
1	4	0	0	0	4
44	1	0	0	0	1
5	0	0	0	1	1
1	0	1	0	1	2
3	0	0	0	1	1
1	3	1	0	0	4
1	0	1	1	0	2
5	0	2	0	0	2
1	0	1	0	1	2
204	0	1	0	0	1
21	3	0	0	0	3
7	1	0	0	0	1
1	0	0	0	1	1
1	0	1	0	1	2
1	0	0	0	2	2
4	0	0	0	1	1
9	0	1	0	0	1
2	0	0	0	1	1
2	2	0	0	0	2
11	0	0	1	0	1
19	0	1	0	0	1
3	0	0	0	1	1
1	0	1	0	0	1
[truncated: 104 more columns]

## Sheet: profile 6A
Target profile:
target	ID	priority class	predicted orthologs
serine/threonine protein kinase, putative (ARK2)	PFC0385c	4	O14965, Q96GD4
heat shock protein 90 (HSP90)	PF07_0029	3	P02829
cell division cycle protein 48 homologue, putative	PFF0940c	2	P55072
Compounds:
	PFC0385c	PF07_0029	PFF0940c
533930	6.65	5.6	5.4
536541	6.2	5.6	5.6
GNF-Pf-1678	6.45	5.6	5.5
GNF-Pf-2244	6.2	5.6	5.5
GNF-Pf-3539	6.45	5.6	5.5
GNF-Pf-412	6.4	5.6	5.5
GNF-Pf-4180	6.55	5.6	5.5
GNF-Pf-4301	6.55	5.6	5.7
SJ000027935	6.2	5.6	5.5
SJ000027937	6.2	5.6	5.5
SJ000027939	6.95	5.6	5.5
SJ000170149	6.65	5.6	5.5
SJ000170251	6.65	5.6	5.5
SJ000170650	7.25	5.6	5.5
SJ000170864	6.65	5.6	5.4
SJ000171111	7.05	5.6	5.5
SJ000171307	6.85	5.6	5.5
SJ000243361	6.65	5.6	5.5
SJ000243624	6.65	5.6	5.4
average	6.58947	5.6	5.5
standard deviation	0.293721	1.82503e-15	0.0666667

## Sheet: profile 6B
Target profile:
target	ID	priority class	predicted orthologs
protein kinase 5 (PK5)	MAL13P1.279	4	P24941
alpha tubulin 1	PFI0180w	4	Q71U36, P68366
alpha tubulin 2	PFD1050w	4	Q71U36, P68366
tubulin beta chain	PF10_0084	4	P07437, Q9H4B7
ABC transporter, (EPP family), putative	PF14_0244	4	Q9UNQ0
mitochondrial inner membrane translocase, putative	PF13_0300	1	O14925
Compounds:
	MAL13P1.279	PFI0180w	PFD1050w	PF10_0084	PF14_0244	PF13_0300
TCMDC-132054	5.6	5.85	5.85	5.91	5	5
GNF-Pf-2549	5.6	5.8	5.8	5.34	5.3
TCMDC-123947				5.2	5.2	4.9
TCMDC-138194	5.6				5.1
GNF-Pf-3174				5.2	5.2
GNF-Pf-4577				5.2	5.2
GNF-Pf-5037				5.2	5.2

## Sheet: profile 6C
Target profile:
target	ID	priority class	predicted orthologs
cysteine proteinase falcipain 2a	PF11_0165	4	P07711, P25774, P43235
cysteine proteinase falcipain 2b (FP2B)	PF11_0161	4	P07711, P25774, P43235
cysteine proteinase falcipain 3	PF11_0162	4	P07711, P25774, P43235
heat shock protein 90 (HSP90)	PF07_0029	3	P07900, P08238, P02829
Rab GTPase 2 (RAB2)	PFL1500w	3	P61019
mannose-6-phosphate isomerase, putative	MAL8P1.156	1	P34949
Compounds:
	PF11_0165	PF11_0161	PF11_0162	PF07_0029	PFL1500w	MAL8P1.156
GNF-Pf-2272	6.17	6.17	6.17	6.55	5.8	5.2
GNF-Pf-159	6.3	6.3	6.3	6.27	5.8
GNF-Pf-67	6.17	6.17	6.17	6.7
SJ000089869	6.1	6.1	6.1	6.2
